# Supplementary material for: Socioeconomic status index is an independent determinant of breast cancer screening practices: Evidence from Eastern China
Source: PLoS One. 2022 Dec 14;17(12):e0279107. doi: 10.1371/journal.pone.0279107 (PMC9749974; doi:10.1371/journal.pone.0279107)
Supplement: S1 File — (XLSX) [file pone.0279107.s001.xlsx]

## Sheet: Data set
Age of the respondents	Respondent's location of residence	Marital status of the respondents	Respondent's number of children	Have you received breast health education?	Occupation of the respondents	Education level of the respondents	Annual household income of the respondents	Have you performed BSE regularly during the past 12 months?	Have you undergone CBE in the past 2 years?	Have you received mammography screening within the past 2 years?	Doing BSE regularly can detect breast cancer early	Annual mammography screening should start at age 40	Family history of breast cancer is a high risk factor of breast cancer	Prolonged exposure to radiation may increase breast cancer risk	Hard and painless breast lump might be breast cancer	Oral contraceptives may increase the prevalence of breast cancer	Intake of animal fat may increase the risk for breast cancer	Obesity may increase the risk for breast cancer	Hard and painless breast lump might be breast cancer	Breast cancer may cause bloody nipple discharge
49	urban areas	married	≥ 1	yes	high-tech	junior college	50,000-120,000 CNY	no	no	no	TRUE	TRUE	TRUE	TRUE	TRUE	TRUE	TRUE	TRUE	TRUE	TRUE
54	urban areas	married	≥ 1	no	non-high-tech	junior high school or below	50,000-120,000 CNY	no	no	no	TRUE	TRUE	TRUE	TRUE	TRUE	TRUE	TRUE	TRUE	TRUE	TRUE
53	urban areas	married	≥ 1	no	high-tech	university	> 120,000 CNY	no	yes	no	TRUE	TRUE	TRUE	TRUE	TRUE	TRUE	TRUE	TRUE	TRUE	TRUE
23	rural areas	unmarried	none	no	non-high-tech	university	50,000-120,000 CNY	no	no	no	TRUE	TRUE	TRUE	TRUE	TRUE	TRUE	TRUE	TRUE	TRUE	TRUE
49	urban areas	married	≥ 1	yes	high-tech	university	> 120,000 CNY	yes	yes	no	TRUE	TRUE	TRUE	TRUE	TRUE	TRUE	TRUE	TRUE	TRUE	TRUE
47	urban areas	married	≥ 1	yes	high-tech	university	> 120,000 CNY	no	yes	no	TRUE	TRUE	FALSE	TRUE	TRUE	TRUE	FALSE	FALSE	TRUE	TRUE
56	urban areas	married	≥ 1	yes	non-high-tech	high school or vocational school	50,000-120,000 CNY	no	no	no	TRUE	TRUE	TRUE	TRUE	TRUE	TRUE	TRUE	TRUE	TRUE	TRUE
32	rural areas	unmarried	none	no	high-tech	master and above	> 120,000 CNY	yes	no	no	TRUE	TRUE	TRUE	TRUE	TRUE	TRUE	TRUE	TRUE	TRUE	TRUE
48	urban areas	married	≥ 1	yes	high-tech	junior college	50,000-120,000 CNY	yes	yes	no	TRUE	TRUE	TRUE	TRUE	TRUE	FALSE	FALSE	FALSE	TRUE	TRUE
45	urban areas	married	≥ 1	yes	high-tech	university	> 120,000 CNY	no	no	no	TRUE	TRUE	FALSE	FALSE	TRUE	FALSE	FALSE	FALSE	TRUE	TRUE
50	urban areas	married	≥ 1	yes	high-tech	junior college	50,000-120,000 CNY	no	no	no	TRUE	TRUE	TRUE	FALSE	TRUE	FALSE	TRUE	TRUE	TRUE	FALSE
50	urban areas	married	none	no	high-tech	university	> 120,000 CNY	no	no	no	TRUE	FALSE	TRUE	FALSE	TRUE	FALSE	FALSE	TRUE	TRUE	TRUE
31	rural areas	unmarried	none	no	non-high-tech	junior college	50,000-120,000 CNY	no	no	no	TRUE	TRUE	TRUE	TRUE	TRUE	TRUE	TRUE	TRUE	TRUE	TRUE
50	rural areas	married	≥ 1	yes	high-tech	junior college	> 120,000 CNY	no	no	no	TRUE	TRUE	TRUE	TRUE	TRUE	TRUE	FALSE	TRUE	FALSE	TRUE
27	urban areas	unmarried	none	no	high-tech	university	50,000-120,000 CNY	no	no	no	TRUE	TRUE	TRUE	TRUE	TRUE	TRUE	TRUE	FALSE	FALSE	TRUE
32	rural areas	married	≥ 1	no	high-tech	junior college	50,000-120,000 CNY	no	no	no	TRUE	TRUE	TRUE	TRUE	TRUE	TRUE	TRUE	TRUE	TRUE	TRUE
43	urban areas	married	≥ 1	yes	high-tech	university	> 120,000 CNY	yes	yes	no	TRUE	TRUE	TRUE	TRUE	TRUE	TRUE	TRUE	TRUE	TRUE	TRUE
30	rural areas	married	≥ 1	yes	high-tech	university	> 120,000 CNY	no	no	no	TRUE	TRUE	TRUE	FALSE	TRUE	FALSE	TRUE	TRUE	TRUE	TRUE
31	urban areas	married	≥ 1	yes	high-tech	university	50,000-120,000 CNY	no	no	no	TRUE	TRUE	TRUE	TRUE	TRUE	TRUE	TRUE	TRUE	FALSE	TRUE
29	urban areas	unmarried	none	yes	high-tech	master and above	50,000-120,000 CNY	no	no	no	TRUE	TRUE	TRUE	FALSE	TRUE	TRUE	FALSE	TRUE	TRUE	TRUE
53	urban areas	married	≥ 1	no	high-tech	junior college	50,000-120,000 CNY	yes	yes	yes	TRUE	TRUE	TRUE	FALSE	TRUE	TRUE	FALSE	FALSE	FALSE	TRUE
38	urban areas	married	≥ 1	yes	high-tech	master and above	> 120,000 CNY	yes	yes	no	TRUE	TRUE	TRUE	TRUE	TRUE	TRUE	TRUE	TRUE	FALSE	TRUE
40	rural areas	married	≥ 1	yes	high-tech	university	> 120,000 CNY	yes	yes	no	TRUE	TRUE	TRUE	FALSE	TRUE	FALSE	TRUE	TRUE	TRUE	TRUE
39	urban areas	married	≥ 1	yes	high-tech	university	50,000-120,000 CNY	no	yes	no	TRUE	TRUE	TRUE	FALSE	TRUE	FALSE	TRUE	TRUE	TRUE	TRUE
44	urban areas	married	≥ 1	no	non-high-tech	university	50,000-120,000 CNY	no	no	no	TRUE	FALSE	TRUE	TRUE	TRUE	TRUE	FALSE	FALSE	FALSE	FALSE
53	urban areas	married	≥ 1	yes	high-tech	junior college	> 120,000 CNY	no	no	no	TRUE	TRUE	TRUE	TRUE	TRUE	TRUE	TRUE	TRUE	TRUE	TRUE
28	rural areas	married	≥ 1	yes	high-tech	university	> 120,000 CNY	no	no	no	TRUE	TRUE	TRUE	TRUE	TRUE	TRUE	TRUE	TRUE	TRUE	TRUE
46	urban areas	married	≥ 1	yes	high-tech	junior college	50,000-120,000 CNY	yes	yes	no	TRUE	TRUE	TRUE	TRUE	TRUE	FALSE	TRUE	TRUE	FALSE	FALSE
32	urban areas	married	≥ 1	no	high-tech	university	> 120,000 CNY	no	no	no	TRUE	TRUE	TRUE	TRUE	TRUE	FALSE	TRUE	TRUE	TRUE	TRUE
39	urban areas	married	≥ 1	yes	high-tech	junior college	50,000-120,000 CNY	no	no	no	TRUE	TRUE	TRUE	TRUE	TRUE	FALSE	TRUE	TRUE	TRUE	TRUE
48	urban areas	married	≥ 1	yes	high-tech	junior college	50,000-120,000 CNY	no	yes	no	TRUE	TRUE	TRUE	TRUE	TRUE	TRUE	FALSE	FALSE	TRUE	TRUE
53	urban areas	married	≥ 1	yes	high-tech	junior college	> 120,000 CNY	yes	no	no	TRUE	TRUE	TRUE	FALSE	TRUE	TRUE	FALSE	FALSE	FALSE	TRUE
27	rural areas	unmarried	none	yes	high-tech	university	50,000-120,000 CNY	no	no	no	TRUE	TRUE	TRUE	FALSE	TRUE	FALSE	TRUE	TRUE	TRUE	TRUE
35	urban areas	married	≥ 1	yes	high-tech	university	> 120,000 CNY	yes	no	no	TRUE	TRUE	TRUE	FALSE	TRUE	FALSE	TRUE	TRUE	TRUE	TRUE
46	urban areas	married	≥ 1	yes	high-tech	university	50,000-120,000 CNY	yes	yes	no	TRUE	FALSE	TRUE	TRUE	TRUE	TRUE	TRUE	TRUE	TRUE	TRUE
36	urban areas	married	≥ 1	no	high-tech	junior college	> 120,000 CNY	yes	yes	no	TRUE	TRUE	TRUE	TRUE	TRUE	TRUE	TRUE	TRUE	TRUE	TRUE
48	urban areas	married	≥ 1	yes	high-tech	high school or vocational school	> 120,000 CNY	no	no	no	TRUE	TRUE	TRUE	FALSE	TRUE	FALSE	TRUE	TRUE	TRUE	TRUE
30	urban areas	married	≥ 1	no	high-tech	junior college	> 120,000 CNY	no	no	no	TRUE	TRUE	TRUE	FALSE	TRUE	FALSE	TRUE	TRUE	FALSE	TRUE
37	urban areas	married	none	no	non-high-tech	master and above	> 120,000 CNY	no	no	no	TRUE	FALSE	FALSE	FALSE	TRUE	FALSE	FALSE	FALSE	FALSE	FALSE
29	urban areas	married	≥ 1	no	non-high-tech	university	> 120,000 CNY	no	no	no	TRUE	TRUE	TRUE	TRUE	TRUE	TRUE	TRUE	TRUE	FALSE	FALSE
30	rural areas	unmarried	none	yes	high-tech	junior college	50,000-120,000 CNY	no	no	no	TRUE	FALSE	TRUE	TRUE	TRUE	TRUE	FALSE	TRUE	TRUE	TRUE
48	urban areas	married	≥ 1	no	high-tech	university	50,000-120,000 CNY	no	no	no	TRUE	TRUE	TRUE	TRUE	TRUE	TRUE	TRUE	TRUE	TRUE	TRUE
25	rural areas	unmarried	none	yes	high-tech	university	50,000-120,000 CNY	no	no	no	TRUE	TRUE	TRUE	TRUE	TRUE	TRUE	TRUE	TRUE	TRUE	TRUE
53	urban areas	married	≥ 1	no	non-high-tech	junior college	< 50,000 CNY	yes	no	no	TRUE	TRUE	TRUE	TRUE	TRUE	TRUE	TRUE	TRUE	TRUE	TRUE
50	urban areas	married	≥ 1	yes	high-tech	high school or vocational school	50,000-120,000 CNY	yes	no	no	TRUE	TRUE	TRUE	TRUE	TRUE	TRUE	TRUE	TRUE	TRUE	TRUE
38	urban areas	married	≥ 1	no	high-tech	master and above	> 120,000 CNY	yes	no	no	TRUE	TRUE	TRUE	TRUE	TRUE	TRUE	TRUE	TRUE	TRUE	TRUE
31	urban areas	married	≥ 1	yes	high-tech	university	50,000-120,000 CNY	no	yes	no	TRUE	TRUE	TRUE	TRUE	TRUE	TRUE	TRUE	TRUE	TRUE	TRUE
54	urban areas	married	≥ 1	yes	high-tech	junior college	> 120,000 CNY	no	yes	no	TRUE	TRUE	TRUE	TRUE	TRUE	TRUE	TRUE	TRUE	TRUE	TRUE
52	urban areas	married	≥ 1	no	high-tech	university	> 120,000 CNY	yes	no	no	TRUE	TRUE	TRUE	FALSE	TRUE	FALSE	FALSE	FALSE	TRUE	FALSE
50	urban areas	married	≥ 1	no	high-tech	junior college	> 120,000 CNY	no	no	no	TRUE	TRUE	TRUE	TRUE	TRUE	TRUE	TRUE	TRUE	TRUE	TRUE
37	urban areas	married	≥ 1	no	high-tech	university	50,000-120,000 CNY	no	no	no	TRUE	TRUE	TRUE	TRUE	TRUE	TRUE	TRUE	TRUE	TRUE	TRUE
47	urban areas	married	≥ 1	yes	high-tech	junior college	50,000-120,000 CNY	no	no	no	TRUE	TRUE	TRUE	TRUE	TRUE	TRUE	TRUE	TRUE	FALSE	TRUE
52	urban areas	married	≥ 1	yes	high-tech	junior college	50,000-120,000 CNY	no	no	no	TRUE	TRUE	TRUE	TRUE	TRUE	TRUE	FALSE	TRUE	FALSE	TRUE
30	rural areas	married	≥ 1	yes	high-tech	university	50,000-120,000 CNY	no	no	no	TRUE	TRUE	TRUE	TRUE	TRUE	TRUE	TRUE	TRUE	TRUE	TRUE
27	urban areas	unmarried	none	no	high-tech	university	50,000-120,000 CNY	no	no	no	TRUE	TRUE	TRUE	TRUE	TRUE	TRUE	TRUE	TRUE	TRUE	TRUE
50	urban areas	married	≥ 1	yes	high-tech	junior college	50,000-120,000 CNY	yes	yes	yes	TRUE	TRUE	TRUE	TRUE	TRUE	TRUE	TRUE	TRUE	TRUE	TRUE
50	urban areas	married	≥ 1	yes	high-tech	junior college	> 120,000 CNY	yes	no	no	TRUE	TRUE	TRUE	FALSE	TRUE	FALSE	FALSE	FALSE	TRUE	TRUE
50	urban areas	married	≥ 1	yes	high-tech	junior college	> 120,000 CNY	yes	no	no	TRUE	TRUE	TRUE	TRUE	TRUE	TRUE	TRUE	TRUE	TRUE	TRUE
46	urban areas	married	≥ 1	no	high-tech	university	50,000-120,000 CNY	no	yes	no	TRUE	TRUE	TRUE	TRUE	TRUE	TRUE	TRUE	TRUE	TRUE	TRUE
35	rural areas	married	≥ 1	yes	high-tech	junior college	50,000-120,000 CNY	yes	no	no	TRUE	TRUE	TRUE	TRUE	TRUE	TRUE	TRUE	TRUE	TRUE	TRUE
48	urban areas	married	≥ 1	yes	high-tech	university	50,000-120,000 CNY	no	no	no	TRUE	TRUE	TRUE	TRUE	TRUE	FALSE	TRUE	TRUE	TRUE	TRUE
31	rural areas	married	≥ 1	no	high-tech	junior college	> 120,000 CNY	no	yes	no	TRUE	TRUE	TRUE	TRUE	TRUE	TRUE	TRUE	TRUE	FALSE	TRUE
35	urban areas	married	≥ 1	no	non-high-tech	university	> 120,000 CNY	yes	no	no	TRUE	TRUE	TRUE	TRUE	TRUE	FALSE	TRUE	TRUE	FALSE	FALSE
30	urban areas	married	none	no	high-tech	university	50,000-120,000 CNY	yes	no	no	TRUE	TRUE	TRUE	TRUE	TRUE	TRUE	TRUE	TRUE	FALSE	TRUE
52	urban areas	married	≥ 1	yes	high-tech	junior college	50,000-120,000 CNY	yes	no	no	TRUE	TRUE	TRUE	FALSE	TRUE	FALSE	TRUE	TRUE	TRUE	TRUE
48	urban areas	married	≥ 1	yes	non-high-tech	junior college	> 120,000 CNY	no	no	no	TRUE	TRUE	TRUE	TRUE	TRUE	TRUE	FALSE	TRUE	TRUE	TRUE
49	urban areas	married	≥ 1	yes	high-tech	junior college	50,000-120,000 CNY	no	no	no	TRUE	FALSE	TRUE	TRUE	TRUE	TRUE	TRUE	TRUE	FALSE	TRUE
32	rural areas	unmarried	none	no	non-high-tech	university	50,000-120,000 CNY	no	no	no	TRUE	FALSE	TRUE	TRUE	TRUE	TRUE	TRUE	TRUE	FALSE	TRUE
51	urban areas	married	≥ 1	yes	high-tech	university	> 120,000 CNY	yes	no	no	TRUE	TRUE	TRUE	TRUE	TRUE	TRUE	TRUE	TRUE	TRUE	TRUE
37	urban areas	married	≥ 1	no	non-high-tech	junior college	> 120,000 CNY	no	no	no	FALSE	TRUE	TRUE	FALSE	TRUE	FALSE	TRUE	TRUE	FALSE	TRUE
44	urban areas	married	≥ 1	yes	high-tech	university	> 120,000 CNY	no	no	no	TRUE	TRUE	TRUE	TRUE	TRUE	TRUE	TRUE	TRUE	TRUE	TRUE
33	urban areas	married	≥ 1	yes	high-tech	master and above	50,000-120,000 CNY	no	no	no	TRUE	TRUE	TRUE	TRUE	TRUE	FALSE	TRUE	TRUE	FALSE	TRUE
27	rural areas	unmarried	none	no	high-tech	junior college	50,000-120,000 CNY	no	no	no	TRUE	TRUE	TRUE	TRUE	TRUE	TRUE	FALSE	TRUE	FALSE	TRUE
46	urban areas	married	≥ 1	yes	high-tech	university	50,000-120,000 CNY	yes	yes	no	TRUE	TRUE	TRUE	TRUE	TRUE	TRUE	TRUE	TRUE	TRUE	TRUE
48	urban areas	married	≥ 1	yes	high-tech	university	> 120,000 CNY	no	no	no	TRUE	TRUE	TRUE	FALSE	TRUE	TRUE	FALSE	FALSE	TRUE	TRUE
33	urban areas	married	≥ 1	yes	high-tech	university	50,000-120,000 CNY	no	no	no	TRUE	TRUE	TRUE	TRUE	TRUE	TRUE	TRUE	TRUE	TRUE	TRUE
49	urban areas	married	≥ 1	no	high-tech	university	50,000-120,000 CNY	no	no	no	TRUE	TRUE	TRUE	TRUE	TRUE	TRUE	TRUE	TRUE	TRUE	TRUE
33	rural areas	married	none	no	non-high-tech	university	50,000-120,000 CNY	no	no	no	FALSE	TRUE	TRUE	FALSE	TRUE	TRUE	TRUE	TRUE	FALSE	TRUE
49	urban areas	married	≥ 1	yes	high-tech	junior college	50,000-120,000 CNY	yes	no	no	TRUE	TRUE	TRUE	FALSE	TRUE	FALSE	TRUE	TRUE	TRUE	TRUE
32	rural areas	married	≥ 1	yes	high-tech	university	50,000-120,000 CNY	no	no	no	TRUE	TRUE	TRUE	TRUE	TRUE	FALSE	TRUE	TRUE	FALSE	TRUE
34	rural areas	married	≥ 1	no	non-high-tech	high school or vocational school	50,000-120,000 CNY	no	no	no	TRUE	TRUE	TRUE	TRUE	TRUE	TRUE	TRUE	TRUE	TRUE	TRUE
38	urban areas	married	≥ 1	yes	high-tech	university	> 120,000 CNY	no	no	no	TRUE	TRUE	TRUE	FALSE	TRUE	TRUE	TRUE	TRUE	TRUE	TRUE
36	rural areas	married	≥ 1	no	non-high-tech	university	> 120,000 CNY	no	no	no	TRUE	TRUE	TRUE	TRUE	TRUE	FALSE	TRUE	TRUE	TRUE	TRUE
39	urban areas	married	≥ 1	yes	high-tech	university	50,000-120,000 CNY	yes	no	no	TRUE	TRUE	TRUE	FALSE	TRUE	FALSE	TRUE	TRUE	FALSE	TRUE
31	urban areas	married	≥ 1	yes	high-tech	university	> 120,000 CNY	no	no	no	TRUE	TRUE	TRUE	FALSE	TRUE	FALSE	TRUE	TRUE	TRUE	TRUE
53	urban areas	married	≥ 1	yes	high-tech	junior college	50,000-120,000 CNY	no	no	no	TRUE	TRUE	TRUE	TRUE	TRUE	TRUE	TRUE	TRUE	TRUE	TRUE
31	rural areas	married	≥ 1	yes	high-tech	university	> 120,000 CNY	no	no	no	TRUE	TRUE	TRUE	TRUE	TRUE	TRUE	FALSE	TRUE	TRUE	TRUE
57	urban areas	married	≥ 1	no	high-tech	university	> 120,000 CNY	no	no	no	TRUE	TRUE	TRUE	TRUE	TRUE	TRUE	TRUE	TRUE	TRUE	TRUE
50	urban areas	married	≥ 1	yes	high-tech	junior college	50,000-120,000 CNY	yes	no	no	TRUE	TRUE	TRUE	TRUE	TRUE	TRUE	FALSE	FALSE	TRUE	TRUE
50	urban areas	married	≥ 1	no	high-tech	junior college	50,000-120,000 CNY	no	no	no	TRUE	TRUE	TRUE	FALSE	TRUE	FALSE	TRUE	TRUE	TRUE	TRUE
58	urban areas	married	≥ 1	no	non-high-tech	high school or vocational school	50,000-120,000 CNY	no	no	no	FALSE	FALSE	FALSE	FALSE	FALSE	FALSE	FALSE	FALSE	FALSE	FALSE
54	urban areas	married	≥ 1	no	non-high-tech	junior high school or below	< 50,000 CNY	no	no	no	TRUE	TRUE	TRUE	TRUE	TRUE	TRUE	TRUE	TRUE	TRUE	TRUE
26	rural areas	unmarried	none	no	high-tech	junior college	50,000-120,000 CNY	no	no	no	TRUE	TRUE	TRUE	FALSE	TRUE	FALSE	TRUE	TRUE	TRUE	FALSE
44	urban areas	married	≥ 1	yes	high-tech	university	> 120,000 CNY	yes	yes	yes	TRUE	TRUE	TRUE	TRUE	TRUE	TRUE	TRUE	TRUE	TRUE	TRUE
51	rural areas	married	≥ 1	yes	high-tech	university	50,000-120,000 CNY	no	yes	no	TRUE	TRUE	TRUE	FALSE	TRUE	FALSE	TRUE	TRUE	FALSE	TRUE
35	urban areas	married	≥ 1	no	high-tech	university	50,000-120,000 CNY	yes	no	no	TRUE	TRUE	TRUE	TRUE	TRUE	TRUE	TRUE	TRUE	TRUE	TRUE
49	urban areas	married	≥ 1	yes	high-tech	university	> 120,000 CNY	yes	no	no	TRUE	TRUE	TRUE	TRUE	TRUE	FALSE	TRUE	TRUE	TRUE	TRUE
36	urban areas	married	≥ 1	yes	high-tech	university	50,000-120,000 CNY	no	no	no	TRUE	TRUE	TRUE	TRUE	TRUE	TRUE	FALSE	FALSE	TRUE	TRUE
46	urban areas	married	≥ 1	no	non-high-tech	junior college	50,000-120,000 CNY	yes	no	no	TRUE	TRUE	TRUE	TRUE	TRUE	TRUE	TRUE	TRUE	TRUE	TRUE
28	urban areas	married	≥ 1	yes	high-tech	university	> 120,000 CNY	no	no	no	TRUE	TRUE	TRUE	TRUE	TRUE	TRUE	TRUE	TRUE	TRUE	TRUE
34	rural areas	married	≥ 1	yes	high-tech	university	> 120,000 CNY	yes	no	no	TRUE	TRUE	TRUE	TRUE	TRUE	TRUE	FALSE	FALSE	TRUE	TRUE
29	rural areas	married	none	yes	high-tech	university	50,000-120,000 CNY	yes	yes	no	FALSE	TRUE	TRUE	TRUE	TRUE	TRUE	TRUE	TRUE	FALSE	TRUE
57	urban areas	married	≥ 1	no	non-high-tech	high school or vocational school	50,000-120,000 CNY	no	no	no	TRUE	TRUE	TRUE	TRUE	TRUE	TRUE	TRUE	TRUE	TRUE	TRUE
42	urban areas	married	≥ 1	no	non-high-tech	high school or vocational school	50,000-120,000 CNY	no	no	no	TRUE	TRUE	TRUE	TRUE	TRUE	TRUE	TRUE	TRUE	TRUE	TRUE
37	urban areas	married	≥ 1	yes	high-tech	university	50,000-120,000 CNY	yes	yes	no	TRUE	TRUE	TRUE	TRUE	TRUE	TRUE	TRUE	FALSE	TRUE	TRUE
36	urban areas	married	≥ 1	yes	high-tech	university	> 120,000 CNY	no	no	no	TRUE	TRUE	TRUE	FALSE	TRUE	FALSE	TRUE	TRUE	TRUE	TRUE
28	rural areas	unmarried	none	yes	high-tech	university	50,000-120,000 CNY	no	no	no	TRUE	TRUE	TRUE	TRUE	TRUE	TRUE	FALSE	TRUE	FALSE	TRUE
29	rural areas	unmarried	none	yes	high-tech	university	50,000-120,000 CNY	no	no	no	TRUE	TRUE	TRUE	TRUE	TRUE	TRUE	TRUE	TRUE	TRUE	TRUE
40	urban areas	married	≥ 1	no	high-tech	university	> 120,000 CNY	no	no	no	FALSE	TRUE	TRUE	TRUE	TRUE	TRUE	TRUE	FALSE	TRUE	TRUE
50	urban areas	married	≥ 1	no	non-high-tech	junior college	50,000-120,000 CNY	no	no	no	TRUE	TRUE	TRUE	TRUE	TRUE	TRUE	TRUE	TRUE	TRUE	TRUE
40	urban areas	married	≥ 1	yes	high-tech	university	50,000-120,000 CNY	yes	no	no	TRUE	TRUE	TRUE	TRUE	TRUE	FALSE	TRUE	TRUE	TRUE	TRUE
38	urban areas	married	≥ 1	yes	high-tech	university	50,000-120,000 CNY	yes	yes	no	TRUE	TRUE	TRUE	TRUE	TRUE	TRUE	TRUE	TRUE	TRUE	TRUE
32	urban areas	married	none	no	high-tech	university	50,000-120,000 CNY	no	no	no	TRUE	TRUE	TRUE	TRUE	TRUE	TRUE	TRUE	TRUE	TRUE	TRUE
30	urban areas	married	≥ 1	yes	high-tech	university	> 120,000 CNY	no	no	no	TRUE	TRUE	TRUE	TRUE	TRUE	TRUE	TRUE	TRUE	FALSE	TRUE
30	urban areas	married	none	no	high-tech	university	> 120,000 CNY	no	no	no	TRUE	TRUE	TRUE	FALSE	TRUE	FALSE	FALSE	FALSE	TRUE	TRUE
56	urban areas	married	≥ 1	no	high-tech	university	> 120,000 CNY	yes	yes	no	TRUE	FALSE	TRUE	FALSE	TRUE	TRUE	FALSE	FALSE	TRUE	TRUE
40	urban areas	married	≥ 1	yes	high-tech	university	50,000-120,000 CNY	yes	yes	no	TRUE	TRUE	TRUE	TRUE	TRUE	TRUE	TRUE	TRUE	TRUE	TRUE
43	urban areas	married	≥ 1	yes	high-tech	high school or vocational school	> 120,000 CNY	no	no	no	TRUE	TRUE	TRUE	FALSE	TRUE	TRUE	FALSE	FALSE	TRUE	TRUE
34	urban areas	married	≥ 1	yes	high-tech	master and above	> 120,000 CNY	yes	yes	no	TRUE	TRUE	TRUE	TRUE	TRUE	TRUE	TRUE	TRUE	TRUE	TRUE
48	urban areas	married	≥ 1	no	high-tech	university	50,000-120,000 CNY	no	no	no	TRUE	FALSE	TRUE	TRUE	TRUE	FALSE	FALSE	FALSE	TRUE	TRUE
47	urban areas	married	≥ 1	yes	high-tech	university	> 120,000 CNY	yes	no	no	TRUE	TRUE	TRUE	FALSE	TRUE	FALSE	TRUE	TRUE	TRUE	TRUE
34	urban areas	married	≥ 1	no	high-tech	junior college	50,000-120,000 CNY	no	no	no	TRUE	TRUE	TRUE	TRUE	TRUE	FALSE	FALSE	FALSE	FALSE	FALSE
49	urban areas	married	≥ 1	yes	high-tech	junior college	50,000-120,000 CNY	no	no	no	TRUE	TRUE	TRUE	FALSE	TRUE	FALSE	FALSE	FALSE	TRUE	TRUE
36	urban areas	married	≥ 1	yes	non-high-tech	master and above	> 120,000 CNY	no	no	no	TRUE	FALSE	TRUE	TRUE	TRUE	TRUE	TRUE	TRUE	FALSE	FALSE
37	urban areas	married	≥ 1	yes	high-tech	master and above	50,000-120,000 CNY	no	no	no	TRUE	TRUE	TRUE	TRUE	TRUE	TRUE	TRUE	TRUE	FALSE	TRUE
53	urban areas	married	≥ 1	no	high-tech	university	> 120,000 CNY	no	no	no	TRUE	FALSE	TRUE	TRUE	TRUE	TRUE	TRUE	TRUE	TRUE	FALSE
50	urban areas	married	≥ 1	yes	high-tech	university	> 120,000 CNY	yes	no	no	TRUE	TRUE	TRUE	FALSE	TRUE	FALSE	TRUE	TRUE	TRUE	TRUE
43	urban areas	married	≥ 1	yes	high-tech	university	50,000-120,000 CNY	yes	yes	no	TRUE	TRUE	TRUE	FALSE	TRUE	TRUE	FALSE	TRUE	TRUE	TRUE
53	rural areas	married	≥ 1	no	non-high-tech	junior high school or below	< 50,000 CNY	no	no	no	FALSE	FALSE	FALSE	FALSE	FALSE	FALSE	FALSE	FALSE	FALSE	FALSE
42	urban areas	married	≥ 1	yes	high-tech	junior college	50,000-120,000 CNY	no	no	no	TRUE	TRUE	TRUE	TRUE	TRUE	TRUE	FALSE	TRUE	TRUE	TRUE
31	urban areas	married	none	yes	high-tech	university	> 120,000 CNY	no	no	no	TRUE	TRUE	TRUE	TRUE	TRUE	TRUE	TRUE	TRUE	TRUE	TRUE
29	urban areas	married	≥ 1	yes	high-tech	university	> 120,000 CNY	no	no	no	TRUE	TRUE	TRUE	TRUE	TRUE	TRUE	FALSE	TRUE	FALSE	TRUE
30	urban areas	unmarried	none	yes	high-tech	university	50,000-120,000 CNY	no	no	no	TRUE	TRUE	TRUE	FALSE	TRUE	TRUE	TRUE	TRUE	TRUE	TRUE
55	urban areas	married	≥ 1	no	high-tech	junior college	> 120,000 CNY	no	no	no	TRUE	TRUE	TRUE	TRUE	TRUE	TRUE	FALSE	FALSE	FALSE	TRUE
40	urban areas	married	none	no	non-high-tech	master and above	> 120,000 CNY	no	no	no	TRUE	TRUE	TRUE	FALSE	TRUE	TRUE	TRUE	TRUE	FALSE	FALSE
29	urban areas	unmarried	none	yes	high-tech	university	50,000-120,000 CNY	no	no	no	TRUE	TRUE	TRUE	FALSE	TRUE	FALSE	FALSE	FALSE	TRUE	TRUE
29	urban areas	unmarried	none	yes	high-tech	junior college	50,000-120,000 CNY	no	no	no	TRUE	TRUE	TRUE	TRUE	TRUE	TRUE	TRUE	TRUE	TRUE	TRUE
51	urban areas	married	≥ 1	yes	high-tech	junior college	50,000-120,000 CNY	no	no	no	TRUE	TRUE	TRUE	TRUE	TRUE	TRUE	TRUE	TRUE	TRUE	TRUE
31	urban areas	unmarried	none	yes	high-tech	university	> 120,000 CNY	no	no	no	TRUE	TRUE	TRUE	TRUE	TRUE	TRUE	TRUE	TRUE	TRUE	TRUE
32	urban areas	married	≥ 1	no	non-high-tech	master and above	> 120,000 CNY	no	no	no	TRUE	TRUE	TRUE	FALSE	TRUE	FALSE	TRUE	TRUE	TRUE	TRUE
44	urban areas	married	≥ 1	no	non-high-tech	high school or vocational school	50,000-120,000 CNY	yes	yes	no	TRUE	TRUE	TRUE	TRUE	TRUE	TRUE	TRUE	TRUE	TRUE	TRUE
31	urban areas	unmarried	none	no	non-high-tech	university	> 120,000 CNY	no	yes	no	TRUE	TRUE	TRUE	TRUE	TRUE	TRUE	TRUE	TRUE	TRUE	TRUE
25	rural areas	unmarried	none	yes	non-high-tech	junior college	< 50,000 CNY	no	no	no	TRUE	TRUE	TRUE	TRUE	TRUE	TRUE	TRUE	TRUE	TRUE	TRUE
43	urban areas	married	≥ 1	no	non-high-tech	junior college	> 120,000 CNY	no	no	no	TRUE	TRUE	TRUE	FALSE	TRUE	FALSE	FALSE	FALSE	TRUE	TRUE
32	urban areas	unmarried	none	yes	non-high-tech	university	> 120,000 CNY	no	no	no	TRUE	TRUE	TRUE	TRUE	TRUE	TRUE	TRUE	TRUE	TRUE	TRUE
46	urban areas	married	≥ 1	yes	non-high-tech	junior college	> 120,000 CNY	no	no	no	TRUE	FALSE	TRUE	TRUE	TRUE	FALSE	FALSE	FALSE	FALSE	TRUE
30	urban areas	married	≥ 1	yes	high-tech	master and above	50,000-120,000 CNY	no	no	no	TRUE	TRUE	TRUE	TRUE	TRUE	TRUE	TRUE	TRUE	FALSE	TRUE
52	urban areas	married	≥ 1	yes	high-tech	junior college	> 120,000 CNY	no	no	no	TRUE	FALSE	TRUE	TRUE	TRUE	TRUE	TRUE	TRUE	FALSE	TRUE
29	urban areas	unmarried	none	no	non-high-tech	master and above	> 120,000 CNY	no	no	no	TRUE	TRUE	TRUE	FALSE	TRUE	TRUE	TRUE	TRUE	TRUE	TRUE
38	urban areas	married	≥ 1	yes	high-tech	university	> 120,000 CNY	no	no	no	TRUE	TRUE	TRUE	TRUE	TRUE	TRUE	TRUE	TRUE	TRUE	TRUE
30	rural areas	married	none	no	non-high-tech	master and above	> 120,000 CNY	no	no	no	FALSE	FALSE	FALSE	FALSE	FALSE	FALSE	FALSE	FALSE	FALSE	TRUE
33	urban areas	married	≥ 1	yes	high-tech	master and above	50,000-120,000 CNY	no	no	no	TRUE	TRUE	TRUE	TRUE	TRUE	TRUE	TRUE	TRUE	TRUE	TRUE
46	urban areas	married	≥ 1	no	non-high-tech	junior college	50,000-120,000 CNY	no	no	no	TRUE	TRUE	TRUE	TRUE	TRUE	TRUE	TRUE	TRUE	TRUE	TRUE
27	rural areas	unmarried	none	no	non-high-tech	master and above	50,000-120,000 CNY	no	no	no	FALSE	FALSE	FALSE	FALSE	FALSE	FALSE	FALSE	FALSE	TRUE	TRUE
36	urban areas	married	≥ 1	yes	high-tech	university	50,000-120,000 CNY	no	no	no	TRUE	TRUE	TRUE	FALSE	TRUE	TRUE	TRUE	TRUE	FALSE	TRUE
31	rural areas	married	≥ 1	no	high-tech	junior college	50,000-120,000 CNY	no	no	no	TRUE	TRUE	TRUE	TRUE	TRUE	TRUE	TRUE	FALSE	TRUE	TRUE
42	urban areas	married	≥ 1	no	non-high-tech	high school or vocational school	50,000-120,000 CNY	no	no	no	TRUE	TRUE	TRUE	TRUE	TRUE	TRUE	TRUE	TRUE	TRUE	TRUE
32	urban areas	married	≥ 1	yes	non-high-tech	master and above	> 120,000 CNY	no	no	no	TRUE	TRUE	TRUE	TRUE	TRUE	FALSE	TRUE	TRUE	FALSE	TRUE
43	rural areas	married	≥ 1	yes	high-tech	junior college	50,000-120,000 CNY	no	no	no	TRUE	TRUE	TRUE	TRUE	TRUE	TRUE	TRUE	TRUE	TRUE	TRUE
33	rural areas	married	≥ 1	no	non-high-tech	junior high school or below	50,000-120,000 CNY	no	no	no	TRUE	TRUE	TRUE	TRUE	TRUE	TRUE	TRUE	TRUE	TRUE	TRUE
55	urban areas	married	≥ 1	no	high-tech	university	> 120,000 CNY	no	no	no	TRUE	TRUE	TRUE	TRUE	TRUE	TRUE	FALSE	TRUE	TRUE	TRUE
30	rural areas	unmarried	none	no	non-high-tech	master and above	50,000-120,000 CNY	no	no	no	FALSE	FALSE	FALSE	TRUE	TRUE	TRUE	FALSE	TRUE	TRUE	TRUE
26	rural areas	unmarried	none	no	non-high-tech	junior college	> 120,000 CNY	no	yes	no	TRUE	TRUE	TRUE	FALSE	TRUE	FALSE	TRUE	TRUE	FALSE	FALSE
27	urban areas	married	≥ 1	no	non-high-tech	university	< 50,000 CNY	yes	yes	yes	TRUE	TRUE	TRUE	TRUE	TRUE	TRUE	TRUE	TRUE	TRUE	TRUE
27	rural areas	married	none	yes	high-tech	university	50,000-120,000 CNY	yes	yes	no	TRUE	TRUE	TRUE	TRUE	TRUE	FALSE	TRUE	TRUE	TRUE	TRUE
25	rural areas	unmarried	none	no	non-high-tech	junior college	50,000-120,000 CNY	no	no	no	TRUE	TRUE	TRUE	TRUE	TRUE	TRUE	TRUE	TRUE	TRUE	TRUE
23	rural areas	unmarried	none	no	non-high-tech	junior college	> 120,000 CNY	no	no	no	TRUE	TRUE	TRUE	FALSE	TRUE	FALSE	FALSE	TRUE	TRUE	TRUE
35	urban areas	married	≥ 1	yes	high-tech	master and above	50,000-120,000 CNY	no	no	no	TRUE	TRUE	TRUE	TRUE	TRUE	TRUE	TRUE	TRUE	FALSE	TRUE
52	urban areas	married	≥ 1	yes	non-high-tech	high school or vocational school	50,000-120,000 CNY	no	no	no	TRUE	TRUE	TRUE	TRUE	TRUE	TRUE	TRUE	TRUE	TRUE	TRUE
47	urban areas	married	≥ 1	yes	high-tech	university	50,000-120,000 CNY	yes	no	no	TRUE	TRUE	TRUE	TRUE	TRUE	FALSE	TRUE	TRUE	TRUE	TRUE
32	rural areas	married	≥ 1	no	non-high-tech	university	> 120,000 CNY	no	yes	no	TRUE	TRUE	TRUE	FALSE	TRUE	FALSE	TRUE	TRUE	TRUE	TRUE
40	urban areas	married	≥ 1	yes	non-high-tech	university	> 120,000 CNY	no	yes	no	TRUE	FALSE	TRUE	TRUE	TRUE	TRUE	TRUE	TRUE	TRUE	TRUE
28	urban areas	unmarried	none	no	non-high-tech	master and above	> 120,000 CNY	no	no	no	TRUE	TRUE	TRUE	TRUE	TRUE	TRUE	TRUE	FALSE	FALSE	TRUE
53	urban areas	married	≥ 1	no	high-tech	university	> 120,000 CNY	no	no	no	TRUE	TRUE	TRUE	TRUE	TRUE	TRUE	TRUE	TRUE	FALSE	TRUE
23	urban areas	unmarried	none	yes	non-high-tech	junior college	> 120,000 CNY	yes	no	no	TRUE	TRUE	TRUE	TRUE	TRUE	TRUE	FALSE	TRUE	FALSE	FALSE
30	rural areas	unmarried	none	no	high-tech	junior college	50,000-120,000 CNY	no	no	no	TRUE	TRUE	TRUE	TRUE	TRUE	TRUE	TRUE	TRUE	TRUE	FALSE
44	urban areas	married	≥ 1	yes	non-high-tech	university	> 120,000 CNY	no	no	no	TRUE	TRUE	TRUE	TRUE	TRUE	TRUE	TRUE	TRUE	TRUE	TRUE
37	urban areas	married	≥ 1	yes	non-high-tech	university	50,000-120,000 CNY	no	no	no	TRUE	TRUE	TRUE	FALSE	TRUE	FALSE	TRUE	TRUE	FALSE	FALSE
28	urban areas	unmarried	none	no	high-tech	university	> 120,000 CNY	no	no	no	TRUE	TRUE	TRUE	TRUE	TRUE	TRUE	TRUE	TRUE	TRUE	TRUE
29	rural areas	unmarried	none	no	non-high-tech	junior college	50,000-120,000 CNY	no	no	no	TRUE	TRUE	TRUE	TRUE	TRUE	TRUE	TRUE	TRUE	TRUE	TRUE
31	urban areas	married	none	yes	high-tech	university	50,000-120,000 CNY	no	no	no	TRUE	TRUE	TRUE	TRUE	TRUE	TRUE	TRUE	TRUE	TRUE	TRUE
28	rural areas	married	none	no	non-high-tech	university	50,000-120,000 CNY	no	no	no	TRUE	TRUE	TRUE	TRUE	TRUE	TRUE	TRUE	TRUE	FALSE	FALSE
48	urban areas	married	≥ 1	no	high-tech	university	50,000-120,000 CNY	no	no	no	TRUE	TRUE	TRUE	FALSE	TRUE	FALSE	TRUE	TRUE	TRUE	TRUE
53	urban areas	married	≥ 1	yes	high-tech	junior college	> 120,000 CNY	yes	no	no	TRUE	TRUE	TRUE	TRUE	TRUE	TRUE	TRUE	TRUE	TRUE	TRUE
41	urban areas	married	≥ 1	yes	high-tech	university	50,000-120,000 CNY	no	no	no	TRUE	TRUE	TRUE	FALSE	TRUE	FALSE	TRUE	TRUE	TRUE	TRUE
26	urban areas	unmarried	none	no	high-tech	university	50,000-120,000 CNY	no	no	no	TRUE	TRUE	TRUE	FALSE	TRUE	FALSE	TRUE	TRUE	FALSE	TRUE
24	urban areas	unmarried	none	yes	high-tech	university	50,000-120,000 CNY	no	no	no	TRUE	TRUE	TRUE	TRUE	TRUE	TRUE	FALSE	TRUE	FALSE	TRUE
32	urban areas	married	≥ 1	yes	high-tech	university	50,000-120,000 CNY	no	no	no	TRUE	TRUE	TRUE	TRUE	TRUE	TRUE	TRUE	TRUE	TRUE	TRUE
23	rural areas	unmarried	none	yes	high-tech	junior college	50,000-120,000 CNY	no	no	no	FALSE	FALSE	TRUE	FALSE	TRUE	FALSE	FALSE	TRUE	TRUE	TRUE
25	rural areas	unmarried	none	no	high-tech	university	50,000-120,000 CNY	no	no	no	TRUE	TRUE	TRUE	FALSE	TRUE	FALSE	TRUE	TRUE	FALSE	TRUE
42	urban areas	married	≥ 1	yes	non-high-tech	high school or vocational school	50,000-120,000 CNY	yes	no	no	TRUE	TRUE	TRUE	TRUE	TRUE	TRUE	TRUE	TRUE	TRUE	TRUE
34	rural areas	married	≥ 1	no	non-high-tech	junior high school or below	< 50,000 CNY	no	no	no	FALSE	FALSE	FALSE	FALSE	FALSE	FALSE	FALSE	FALSE	FALSE	FALSE
25	rural areas	married	≥ 1	no	non-high-tech	junior high school or below	50,000-120,000 CNY	no	no	no	TRUE	TRUE	TRUE	TRUE	TRUE	TRUE	TRUE	TRUE	TRUE	TRUE
37	urban areas	married	≥ 1	no	high-tech	university	50,000-120,000 CNY	no	no	no	TRUE	TRUE	TRUE	TRUE	TRUE	FALSE	TRUE	TRUE	FALSE	TRUE
29	urban areas	unmarried	none	yes	non-high-tech	master and above	50,000-120,000 CNY	no	yes	no	TRUE	TRUE	TRUE	TRUE	TRUE	TRUE	FALSE	FALSE	TRUE	TRUE
23	urban areas	unmarried	none	yes	non-high-tech	junior college	50,000-120,000 CNY	no	no	no	TRUE	TRUE	TRUE	TRUE	TRUE	TRUE	TRUE	TRUE	TRUE	TRUE
62	urban areas	married	≥ 1	no	non-high-tech	junior high school or below	50,000-120,000 CNY	no	yes	no	FALSE	FALSE	FALSE	FALSE	FALSE	FALSE	FALSE	FALSE	FALSE	FALSE
29	rural areas	married	≥ 1	yes	high-tech	university	> 120,000 CNY	yes	no	no	TRUE	TRUE	TRUE	TRUE	TRUE	TRUE	TRUE	TRUE	TRUE	TRUE
30	rural areas	unmarried	none	no	non-high-tech	master and above	> 120,000 CNY	no	no	no	TRUE	TRUE	TRUE	TRUE	TRUE	TRUE	TRUE	TRUE	FALSE	TRUE
24	rural areas	unmarried	none	yes	high-tech	university	> 120,000 CNY	yes	yes	no	TRUE	TRUE	TRUE	TRUE	TRUE	FALSE	TRUE	FALSE	FALSE	FALSE
25	rural areas	unmarried	none	no	high-tech	junior college	50,000-120,000 CNY	no	yes	yes	FALSE	TRUE	TRUE	FALSE	FALSE	FALSE	TRUE	TRUE	TRUE	TRUE
48	urban areas	married	≥ 1	no	high-tech	university	> 120,000 CNY	no	no	no	FALSE	TRUE	TRUE	FALSE	TRUE	FALSE	FALSE	FALSE	TRUE	FALSE
33	urban areas	married	≥ 1	no	non-high-tech	master and above	> 120,000 CNY	no	no	no	FALSE	TRUE	TRUE	TRUE	TRUE	TRUE	FALSE	FALSE	FALSE	TRUE
31	urban areas	married	≥ 1	no	high-tech	university	> 120,000 CNY	no	no	no	TRUE	TRUE	TRUE	TRUE	TRUE	TRUE	TRUE	TRUE	TRUE	TRUE
31	rural areas	married	≥ 1	no	high-tech	university	> 120,000 CNY	no	no	no	FALSE	TRUE	TRUE	TRUE	TRUE	TRUE	TRUE	TRUE	FALSE	TRUE
33	urban areas	married	≥ 1	yes	non-high-tech	university	> 120,000 CNY	no	no	no	TRUE	FALSE	TRUE	TRUE	TRUE	TRUE	TRUE	TRUE	FALSE	FALSE
23	rural areas	unmarried	none	no	non-high-tech	junior college	< 50,000 CNY	yes	no	no	TRUE	TRUE	TRUE	TRUE	TRUE	TRUE	TRUE	TRUE	TRUE	TRUE
26	rural areas	unmarried	none	yes	high-tech	university	50,000-120,000 CNY	no	yes	no	TRUE	TRUE	TRUE	TRUE	TRUE	TRUE	TRUE	TRUE	TRUE	FALSE
35	urban areas	married	≥ 1	yes	non-high-tech	university	> 120,000 CNY	yes	no	no	TRUE	FALSE	TRUE	FALSE	TRUE	FALSE	FALSE	FALSE	TRUE	TRUE
34	urban areas	married	≥ 1	no	non-high-tech	master and above	> 120,000 CNY	no	no	no	TRUE	TRUE	TRUE	FALSE	TRUE	FALSE	TRUE	TRUE	TRUE	TRUE
26	rural areas	unmarried	none	no	high-tech	university	50,000-120,000 CNY	yes	no	no	TRUE	TRUE	TRUE	FALSE	TRUE	TRUE	FALSE	TRUE	TRUE	TRUE
29	rural areas	married	≥ 1	no	non-high-tech	junior college	50,000-120,000 CNY	no	no	no	TRUE	TRUE	TRUE	TRUE	TRUE	TRUE	TRUE	TRUE	TRUE	TRUE
34	urban areas	married	≥ 1	yes	high-tech	university	50,000-120,000 CNY	no	no	yes	TRUE	TRUE	TRUE	TRUE	TRUE	TRUE	TRUE	TRUE	TRUE	TRUE
30	rural areas	married	≥ 1	no	non-high-tech	university	50,000-120,000 CNY	no	no	no	TRUE	TRUE	FALSE	FALSE	TRUE	TRUE	FALSE	TRUE	TRUE	TRUE
31	urban areas	married	≥ 1	yes	high-tech	university	> 120,000 CNY	no	no	no	TRUE	TRUE	TRUE	TRUE	TRUE	FALSE	TRUE	TRUE	TRUE	TRUE
38	urban areas	married	≥ 1	yes	high-tech	university	50,000-120,000 CNY	no	no	no	TRUE	TRUE	TRUE	FALSE	TRUE	FALSE	TRUE	TRUE	FALSE	FALSE
26	rural areas	unmarried	none	yes	high-tech	junior college	50,000-120,000 CNY	no	no	no	TRUE	TRUE	FALSE	FALSE	TRUE	TRUE	TRUE	TRUE	TRUE	FALSE
37	urban areas	married	≥ 1	yes	high-tech	university	> 120,000 CNY	yes	no	no	TRUE	TRUE	TRUE	TRUE	TRUE	TRUE	TRUE	TRUE	FALSE	TRUE
35	urban areas	married	≥ 1	no	non-high-tech	master and above	> 120,000 CNY	no	no	no	TRUE	FALSE	TRUE	FALSE	TRUE	TRUE	TRUE	FALSE	TRUE	TRUE
52	urban areas	married	≥ 1	no	non-high-tech	high school or vocational school	50,000-120,000 CNY	no	no	no	TRUE	TRUE	TRUE	TRUE	TRUE	TRUE	TRUE	TRUE	TRUE	TRUE
26	urban areas	unmarried	none	no	high-tech	university	> 120,000 CNY	yes	no	no	TRUE	TRUE	TRUE	TRUE	TRUE	TRUE	TRUE	FALSE	TRUE	TRUE
28	urban areas	unmarried	none	no	non-high-tech	university	50,000-120,000 CNY	yes	no	no	TRUE	TRUE	TRUE	FALSE	TRUE	FALSE	TRUE	TRUE	FALSE	TRUE
39	urban areas	married	≥ 1	yes	high-tech	university	> 120,000 CNY	yes	no	no	TRUE	TRUE	TRUE	FALSE	TRUE	FALSE	TRUE	TRUE	TRUE	TRUE
26	rural areas	unmarried	none	no	high-tech	university	50,000-120,000 CNY	no	no	no	TRUE	TRUE	TRUE	FALSE	TRUE	TRUE	TRUE	TRUE	TRUE	TRUE
33	urban areas	unmarried	none	no	non-high-tech	junior college	50,000-120,000 CNY	no	no	no	TRUE	TRUE	TRUE	TRUE	TRUE	TRUE	TRUE	TRUE	TRUE	TRUE
39	urban areas	married	≥ 1	no	non-high-tech	university	> 120,000 CNY	no	no	no	TRUE	TRUE	TRUE	TRUE	FALSE	FALSE	TRUE	FALSE	TRUE	TRUE
30	rural areas	unmarried	none	no	non-high-tech	university	> 120,000 CNY	no	no	no	FALSE	FALSE	FALSE	FALSE	FALSE	FALSE	FALSE	FALSE	FALSE	FALSE
31	rural areas	married	≥ 1	yes	non-high-tech	junior college	> 120,000 CNY	yes	no	no	TRUE	TRUE	TRUE	TRUE	TRUE	TRUE	TRUE	TRUE	TRUE	TRUE
25	urban areas	unmarried	none	no	high-tech	university	50,000-120,000 CNY	no	no	no	TRUE	TRUE	TRUE	FALSE	TRUE	FALSE	TRUE	TRUE	TRUE	TRUE
25	rural areas	unmarried	none	yes	high-tech	junior college	> 120,000 CNY	no	no	no	TRUE	TRUE	TRUE	TRUE	TRUE	TRUE	TRUE	TRUE	TRUE	FALSE
47	urban areas	married	≥ 1	no	high-tech	junior college	50,000-120,000 CNY	yes	no	no	TRUE	FALSE	TRUE	FALSE	TRUE	TRUE	TRUE	FALSE	TRUE	TRUE
34	urban areas	married	≥ 1	yes	high-tech	university	> 120,000 CNY	no	no	no	TRUE	TRUE	TRUE	TRUE	TRUE	TRUE	TRUE	TRUE	TRUE	TRUE
51	urban areas	married	≥ 1	no	non-high-tech	high school or vocational school	50,000-120,000 CNY	no	no	no	TRUE	TRUE	TRUE	TRUE	TRUE	TRUE	TRUE	TRUE	TRUE	TRUE
49	urban areas	married	≥ 1	no	non-high-tech	university	50,000-120,000 CNY	yes	yes	yes	TRUE	FALSE	TRUE	TRUE	TRUE	TRUE	TRUE	TRUE	TRUE	FALSE
49	urban areas	married	≥ 1	yes	non-high-tech	university	> 120,000 CNY	no	no	no	FALSE	FALSE	TRUE	FALSE	TRUE	FALSE	TRUE	TRUE	TRUE	FALSE
51	urban areas	married	≥ 1	yes	non-high-tech	university	> 120,000 CNY	yes	yes	no	TRUE	TRUE	TRUE	FALSE	TRUE	FALSE	TRUE	TRUE	TRUE	TRUE
29	rural areas	married	none	yes	high-tech	university	50,000-120,000 CNY	no	no	no	TRUE	TRUE	TRUE	TRUE	TRUE	TRUE	FALSE	TRUE	TRUE	TRUE
34	rural areas	unmarried	none	no	non-high-tech	master and above	50,000-120,000 CNY	no	no	no	TRUE	FALSE	TRUE	TRUE	TRUE	TRUE	FALSE	FALSE	FALSE	FALSE
25	urban areas	unmarried	none	yes	high-tech	university	> 120,000 CNY	no	no	no	TRUE	TRUE	TRUE	TRUE	TRUE	TRUE	TRUE	FALSE	TRUE	TRUE
30	urban areas	married	none	no	non-high-tech	master and above	> 120,000 CNY	no	no	no	TRUE	TRUE	TRUE	FALSE	TRUE	FALSE	TRUE	TRUE	TRUE	TRUE
28	rural areas	married	≥ 1	no	high-tech	university	> 120,000 CNY	no	no	no	TRUE	TRUE	TRUE	TRUE	TRUE	TRUE	TRUE	TRUE	TRUE	TRUE
50	urban areas	married	≥ 1	yes	high-tech	junior college	50,000-120,000 CNY	yes	no	no	TRUE	TRUE	TRUE	TRUE	TRUE	TRUE	TRUE	TRUE	TRUE	TRUE
28	urban areas	unmarried	none	no	high-tech	university	50,000-120,000 CNY	no	no	no	TRUE	TRUE	TRUE	FALSE	TRUE	FALSE	TRUE	TRUE	FALSE	FALSE
25	rural areas	unmarried	none	yes	high-tech	university	50,000-120,000 CNY	no	no	no	TRUE	TRUE	TRUE	TRUE	TRUE	TRUE	TRUE	TRUE	TRUE	TRUE
28	rural areas	married	≥ 1	yes	high-tech	university	50,000-120,000 CNY	no	no	no	TRUE	TRUE	TRUE	TRUE	TRUE	TRUE	TRUE	FALSE	FALSE	TRUE
45	urban areas	married	≥ 1	no	non-high-tech	junior college	50,000-120,000 CNY	yes	no	no	TRUE	TRUE	TRUE	TRUE	TRUE	TRUE	TRUE	TRUE	TRUE	TRUE
48	urban areas	married	≥ 1	yes	high-tech	junior college	> 120,000 CNY	no	yes	yes	TRUE	TRUE	TRUE	FALSE	TRUE	TRUE	FALSE	FALSE	FALSE	TRUE
26	urban areas	unmarried	none	no	non-high-tech	junior college	50,000-120,000 CNY	no	no	no	FALSE	FALSE	FALSE	FALSE	FALSE	FALSE	FALSE	FALSE	FALSE	FALSE
48	urban areas	married	≥ 1	yes	high-tech	junior college	50,000-120,000 CNY	yes	no	yes	TRUE	TRUE	TRUE	TRUE	TRUE	TRUE	FALSE	FALSE	FALSE	TRUE
24	urban areas	unmarried	none	yes	non-high-tech	junior college	> 120,000 CNY	yes	yes	yes	FALSE	TRUE	FALSE	FALSE	TRUE	FALSE	TRUE	TRUE	FALSE	FALSE
38	urban areas	married	≥ 1	no	non-high-tech	master and above	> 120,000 CNY	no	no	no	TRUE	TRUE	TRUE	TRUE	TRUE	TRUE	TRUE	TRUE	TRUE	TRUE
68	urban areas	married	≥ 1	no	non-high-tech	junior high school or below	50,000-120,000 CNY	no	no	no	FALSE	FALSE	FALSE	FALSE	FALSE	FALSE	FALSE	FALSE	FALSE	FALSE
36	rural areas	married	≥ 1	no	high-tech	university	50,000-120,000 CNY	no	no	no	TRUE	TRUE	TRUE	TRUE	TRUE	FALSE	TRUE	TRUE	TRUE	TRUE
24	rural areas	unmarried	none	yes	high-tech	university	> 120,000 CNY	no	no	no	TRUE	FALSE	TRUE	TRUE	TRUE	FALSE	TRUE	TRUE	TRUE	TRUE
41	rural areas	married	≥ 1	no	non-high-tech	high school or vocational school	50,000-120,000 CNY	no	yes	no	FALSE	FALSE	FALSE	FALSE	FALSE	FALSE	FALSE	FALSE	FALSE	FALSE
39	urban areas	married	≥ 1	no	non-high-tech	high school or vocational school	50,000-120,000 CNY	no	no	no	TRUE	TRUE	TRUE	TRUE	TRUE	TRUE	TRUE	TRUE	TRUE	TRUE
38	urban areas	married	≥ 1	yes	high-tech	university	50,000-120,000 CNY	no	no	no	TRUE	TRUE	TRUE	FALSE	TRUE	FALSE	TRUE	TRUE	TRUE	TRUE
40	urban areas	married	≥ 1	yes	high-tech	university	50,000-120,000 CNY	no	no	no	TRUE	TRUE	TRUE	TRUE	TRUE	TRUE	TRUE	TRUE	TRUE	TRUE
29	rural areas	married	≥ 1	no	high-tech	university	> 120,000 CNY	no	no	no	TRUE	TRUE	TRUE	FALSE	TRUE	FALSE	TRUE	TRUE	TRUE	TRUE
24	rural areas	unmarried	none	yes	high-tech	junior college	50,000-120,000 CNY	yes	yes	no	TRUE	TRUE	TRUE	TRUE	TRUE	TRUE	TRUE	TRUE	TRUE	TRUE
26	rural areas	unmarried	none	no	high-tech	university	50,000-120,000 CNY	no	no	no	TRUE	TRUE	TRUE	TRUE	TRUE	TRUE	TRUE	TRUE	TRUE	TRUE
28	rural areas	unmarried	none	yes	high-tech	university	> 120,000 CNY	yes	no	yes	TRUE	TRUE	TRUE	TRUE	TRUE	TRUE	TRUE	TRUE	TRUE	TRUE
25	urban areas	unmarried	none	yes	high-tech	university	50,000-120,000 CNY	yes	no	no	TRUE	TRUE	TRUE	TRUE	TRUE	TRUE	TRUE	TRUE	FALSE	FALSE
22	urban areas	unmarried	none	no	high-tech	junior college	50,000-120,000 CNY	no	no	no	TRUE	TRUE	FALSE	TRUE	TRUE	TRUE	TRUE	FALSE	FALSE	TRUE
24	rural areas	unmarried	none	yes	high-tech	junior college	50,000-120,000 CNY	yes	no	no	TRUE	TRUE	TRUE	TRUE	TRUE	TRUE	TRUE	TRUE	TRUE	TRUE
32	urban areas	married	≥ 1	no	non-high-tech	junior college	50,000-120,000 CNY	no	no	no	TRUE	TRUE	TRUE	TRUE	TRUE	TRUE	TRUE	TRUE	TRUE	TRUE
51	urban areas	married	≥ 1	no	non-high-tech	junior high school or below	< 50,000 CNY	no	no	no	TRUE	TRUE	TRUE	TRUE	TRUE	TRUE	TRUE	TRUE	TRUE	TRUE
28	urban areas	unmarried	none	no	high-tech	junior college	50,000-120,000 CNY	no	no	no	TRUE	FALSE	TRUE	FALSE	TRUE	TRUE	FALSE	TRUE	TRUE	TRUE
29	urban areas	unmarried	none	yes	non-high-tech	university	> 120,000 CNY	no	no	no	TRUE	TRUE	TRUE	FALSE	TRUE	FALSE	FALSE	FALSE	TRUE	FALSE
25	urban areas	unmarried	none	no	high-tech	university	> 120,000 CNY	yes	yes	no	TRUE	TRUE	TRUE	TRUE	TRUE	TRUE	TRUE	TRUE	TRUE	TRUE
30	rural areas	married	≥ 1	no	non-high-tech	university	50,000-120,000 CNY	no	no	no	TRUE	TRUE	TRUE	TRUE	TRUE	TRUE	FALSE	TRUE	TRUE	TRUE
24	rural areas	unmarried	none	yes	high-tech	university	50,000-120,000 CNY	no	no	no	TRUE	TRUE	TRUE	TRUE	TRUE	FALSE	TRUE	TRUE	TRUE	TRUE
27	rural areas	unmarried	none	yes	high-tech	university	50,000-120,000 CNY	no	no	no	TRUE	TRUE	TRUE	TRUE	TRUE	TRUE	TRUE	TRUE	TRUE	TRUE
31	urban areas	married	≥ 1	yes	high-tech	junior college	> 120,000 CNY	yes	yes	no	TRUE	TRUE	TRUE	FALSE	TRUE	FALSE	TRUE	TRUE	FALSE	FALSE
23	rural areas	unmarried	none	no	high-tech	junior college	50,000-120,000 CNY	no	no	no	FALSE	FALSE	FALSE	TRUE	FALSE	TRUE	FALSE	FALSE	FALSE	FALSE
42	urban areas	married	≥ 1	yes	high-tech	junior college	50,000-120,000 CNY	yes	no	no	TRUE	TRUE	TRUE	TRUE	TRUE	TRUE	TRUE	TRUE	TRUE	TRUE
41	rural areas	married	≥ 1	yes	high-tech	junior college	50,000-120,000 CNY	yes	no	no	TRUE	TRUE	TRUE	FALSE	TRUE	TRUE	TRUE	TRUE	TRUE	TRUE
53	urban areas	married	≥ 1	yes	high-tech	junior college	50,000-120,000 CNY	yes	no	no	TRUE	TRUE	FALSE	FALSE	FALSE	FALSE	FALSE	FALSE	TRUE	TRUE
26	rural areas	unmarried	none	yes	high-tech	junior college	50,000-120,000 CNY	no	no	no	TRUE	TRUE	TRUE	TRUE	TRUE	FALSE	TRUE	TRUE	TRUE	TRUE
39	urban areas	married	≥ 1	no	high-tech	university	> 120,000 CNY	no	no	no	TRUE	FALSE	FALSE	FALSE	TRUE	TRUE	FALSE	FALSE	TRUE	TRUE
33	rural areas	married	≥ 1	yes	high-tech	university	50,000-120,000 CNY	no	no	no	TRUE	TRUE	TRUE	TRUE	TRUE	TRUE	TRUE	TRUE	TRUE	TRUE
44	urban areas	married	≥ 1	no	non-high-tech	university	50,000-120,000 CNY	no	no	no	TRUE	TRUE	TRUE	TRUE	TRUE	TRUE	TRUE	FALSE	TRUE	TRUE
27	urban areas	unmarried	none	yes	high-tech	master and above	> 120,000 CNY	yes	yes	yes	TRUE	TRUE	TRUE	FALSE	TRUE	TRUE	TRUE	TRUE	FALSE	TRUE
48	urban areas	married	≥ 1	no	high-tech	junior college	> 120,000 CNY	no	no	no	TRUE	TRUE	TRUE	FALSE	TRUE	FALSE	TRUE	TRUE	TRUE	TRUE
54	urban areas	unmarried	none	yes	high-tech	junior college	> 120,000 CNY	no	no	no	TRUE	TRUE	TRUE	TRUE	TRUE	TRUE	TRUE	TRUE	TRUE	TRUE
44	urban areas	married	≥ 1	no	high-tech	university	50,000-120,000 CNY	yes	no	no	TRUE	TRUE	TRUE	FALSE	TRUE	TRUE	FALSE	FALSE	TRUE	TRUE
31	rural areas	married	≥ 1	yes	high-tech	university	> 120,000 CNY	no	no	no	TRUE	TRUE	TRUE	TRUE	TRUE	TRUE	TRUE	TRUE	FALSE	TRUE
48	urban areas	married	≥ 1	no	non-high-tech	high school or vocational school	50,000-120,000 CNY	yes	no	no	TRUE	TRUE	TRUE	TRUE	TRUE	TRUE	TRUE	TRUE	TRUE	TRUE
46	urban areas	married	≥ 1	no	high-tech	university	50,000-120,000 CNY	no	no	no	TRUE	TRUE	TRUE	FALSE	TRUE	TRUE	FALSE	FALSE	TRUE	TRUE
34	rural areas	married	≥ 1	no	non-high-tech	university	> 120,000 CNY	no	no	no	TRUE	TRUE	TRUE	FALSE	TRUE	TRUE	TRUE	TRUE	FALSE	TRUE
36	urban areas	married	≥ 1	yes	high-tech	university	> 120,000 CNY	yes	no	no	TRUE	TRUE	TRUE	TRUE	TRUE	TRUE	TRUE	TRUE	TRUE	TRUE
39	urban areas	married	≥ 1	yes	high-tech	university	50,000-120,000 CNY	no	yes	no	TRUE	TRUE	TRUE	TRUE	TRUE	TRUE	TRUE	FALSE	TRUE	TRUE
51	urban areas	married	≥ 1	yes	high-tech	high school or vocational school	50,000-120,000 CNY	yes	yes	no	TRUE	TRUE	TRUE	TRUE	TRUE	TRUE	TRUE	TRUE	TRUE	TRUE
63	urban areas	married	≥ 1	yes	non-high-tech	high school or vocational school	< 50,000 CNY	no	no	no	TRUE	TRUE	TRUE	TRUE	TRUE	TRUE	TRUE	TRUE	TRUE	TRUE
55	urban areas	married	≥ 1	no	non-high-tech	high school or vocational school	50,000-120,000 CNY	no	no	no	FALSE	FALSE	FALSE	FALSE	FALSE	FALSE	FALSE	FALSE	FALSE	FALSE
45	urban areas	married	≥ 1	no	non-high-tech	high school or vocational school	50,000-120,000 CNY	no	no	no	TRUE	TRUE	TRUE	TRUE	TRUE	TRUE	TRUE	TRUE	TRUE	TRUE
32	urban areas	married	≥ 1	no	high-tech	university	> 120,000 CNY	no	no	no	TRUE	TRUE	FALSE	FALSE	TRUE	FALSE	FALSE	FALSE	FALSE	FALSE
36	urban areas	married	≥ 1	no	high-tech	junior college	50,000-120,000 CNY	no	no	no	TRUE	TRUE	TRUE	FALSE	TRUE	TRUE	FALSE	FALSE	TRUE	TRUE
52	urban areas	married	≥ 1	yes	high-tech	junior college	> 120,000 CNY	yes	yes	yes	TRUE	TRUE	TRUE	TRUE	TRUE	FALSE	TRUE	TRUE	TRUE	TRUE
57	urban areas	married	≥ 1	yes	non-high-tech	high school or vocational school	< 50,000 CNY	no	no	no	TRUE	TRUE	TRUE	TRUE	TRUE	TRUE	TRUE	TRUE	TRUE	TRUE
32	urban areas	married	≥ 1	no	high-tech	junior college	50,000-120,000 CNY	no	no	no	TRUE	TRUE	TRUE	FALSE	TRUE	TRUE	FALSE	FALSE	TRUE	TRUE
31	rural areas	married	≥ 1	no	high-tech	university	50,000-120,000 CNY	no	no	no	TRUE	TRUE	TRUE	TRUE	TRUE	TRUE	FALSE	FALSE	FALSE	TRUE
32	urban areas	married	≥ 1	yes	high-tech	university	50,000-120,000 CNY	no	no	no	TRUE	TRUE	TRUE	TRUE	TRUE	TRUE	TRUE	TRUE	TRUE	TRUE
52	urban areas	married	≥ 1	yes	high-tech	university	> 120,000 CNY	yes	no	no	TRUE	FALSE	TRUE	TRUE	TRUE	FALSE	TRUE	TRUE	TRUE	TRUE
32	urban areas	married	≥ 1	no	high-tech	university	> 120,000 CNY	yes	yes	no	FALSE	FALSE	FALSE	FALSE	FALSE	FALSE	FALSE	FALSE	FALSE	TRUE
34	urban areas	married	≥ 1	yes	high-tech	junior college	50,000-120,000 CNY	no	yes	no	TRUE	TRUE	TRUE	TRUE	TRUE	TRUE	TRUE	TRUE	FALSE	TRUE
58	urban areas	married	≥ 1	no	non-high-tech	high school or vocational school	< 50,000 CNY	no	no	no	TRUE	TRUE	TRUE	TRUE	TRUE	TRUE	TRUE	TRUE	TRUE	TRUE
40	urban areas	married	≥ 1	yes	high-tech	university	50,000-120,000 CNY	no	no	no	TRUE	TRUE	TRUE	FALSE	TRUE	FALSE	TRUE	TRUE	TRUE	TRUE
42	urban areas	married	≥ 1	no	non-high-tech	university	50,000-120,000 CNY	no	yes	no	TRUE	FALSE	TRUE	FALSE	TRUE	TRUE	TRUE	FALSE	TRUE	TRUE
52	rural areas	married	≥ 1	yes	high-tech	university	> 120,000 CNY	no	no	no	TRUE	TRUE	TRUE	TRUE	TRUE	FALSE	FALSE	TRUE	FALSE	TRUE
39	rural areas	married	≥ 1	no	non-high-tech	high school or vocational school	50,000-120,000 CNY	no	no	no	TRUE	TRUE	TRUE	TRUE	TRUE	TRUE	TRUE	TRUE	TRUE	TRUE
26	rural areas	married	≥ 1	no	non-high-tech	university	50,000-120,000 CNY	no	no	no	TRUE	TRUE	TRUE	TRUE	TRUE	TRUE	TRUE	TRUE	FALSE	TRUE
38	urban areas	married	≥ 1	yes	high-tech	university	50,000-120,000 CNY	yes	yes	yes	TRUE	TRUE	TRUE	FALSE	TRUE	FALSE	TRUE	TRUE	TRUE	FALSE
41	urban areas	married	≥ 1	no	high-tech	university	50,000-120,000 CNY	yes	no	no	TRUE	TRUE	FALSE	TRUE	TRUE	FALSE	TRUE	TRUE	FALSE	TRUE
35	rural areas	married	≥ 1	no	high-tech	university	50,000-120,000 CNY	yes	no	no	TRUE	TRUE	TRUE	FALSE	TRUE	FALSE	TRUE	TRUE	FALSE	TRUE
42	urban areas	married	none	no	high-tech	junior college	> 120,000 CNY	no	yes	no	TRUE	TRUE	TRUE	FALSE	TRUE	FALSE	TRUE	TRUE	TRUE	TRUE
51	urban areas	married	≥ 1	no	high-tech	junior college	> 120,000 CNY	no	no	no	TRUE	TRUE	TRUE	TRUE	TRUE	TRUE	TRUE	TRUE	TRUE	TRUE
32	urban areas	married	≥ 1	yes	high-tech	junior college	> 120,000 CNY	yes	yes	no	TRUE	TRUE	TRUE	FALSE	TRUE	FALSE	TRUE	TRUE	FALSE	TRUE
63	urban areas	married	≥ 1	no	non-high-tech	high school or vocational school	< 50,000 CNY	no	no	no	FALSE	FALSE	FALSE	FALSE	FALSE	FALSE	FALSE	FALSE	FALSE	FALSE
45	urban areas	married	≥ 1	yes	high-tech	university	> 120,000 CNY	yes	yes	no	TRUE	TRUE	TRUE	TRUE	TRUE	TRUE	TRUE	TRUE	TRUE	TRUE
44	urban areas	married	≥ 1	no	high-tech	university	50,000-120,000 CNY	no	yes	no	TRUE	TRUE	TRUE	TRUE	TRUE	TRUE	TRUE	TRUE	TRUE	TRUE
58	urban areas	married	≥ 1	no	non-high-tech	high school or vocational school	< 50,000 CNY	no	no	no	TRUE	TRUE	TRUE	TRUE	TRUE	TRUE	TRUE	TRUE	TRUE	TRUE
43	urban areas	married	≥ 1	yes	high-tech	university	50,000-120,000 CNY	yes	yes	yes	TRUE	TRUE	TRUE	TRUE	TRUE	TRUE	TRUE	TRUE	TRUE	TRUE
31	rural areas	married	≥ 1	no	high-tech	junior college	50,000-120,000 CNY	no	no	no	TRUE	TRUE	TRUE	TRUE	TRUE	TRUE	TRUE	TRUE	TRUE	TRUE
24	rural areas	unmarried	none	yes	high-tech	junior college	50,000-120,000 CNY	no	no	no	TRUE	TRUE	TRUE	TRUE	FALSE	TRUE	TRUE	FALSE	TRUE	FALSE
42	urban areas	married	≥ 1	yes	non-high-tech	high school or vocational school	50,000-120,000 CNY	no	no	no	FALSE	FALSE	FALSE	FALSE	FALSE	FALSE	FALSE	FALSE	FALSE	FALSE
38	rural areas	married	≥ 1	yes	non-high-tech	junior high school or below	< 50,000 CNY	no	no	no	TRUE	TRUE	TRUE	TRUE	TRUE	TRUE	TRUE	TRUE	TRUE	TRUE
42	urban areas	married	≥ 1	no	high-tech	university	50,000-120,000 CNY	yes	yes	no	TRUE	TRUE	TRUE	FALSE	TRUE	FALSE	TRUE	TRUE	TRUE	TRUE
49	urban areas	married	≥ 1	yes	high-tech	university	50,000-120,000 CNY	no	no	no	TRUE	TRUE	TRUE	TRUE	TRUE	TRUE	TRUE	TRUE	TRUE	TRUE
42	urban areas	married	≥ 1	no	high-tech	junior college	50,000-120,000 CNY	no	no	no	TRUE	TRUE	TRUE	TRUE	TRUE	TRUE	TRUE	FALSE	TRUE	TRUE
48	rural areas	married	≥ 1	no	non-high-tech	junior high school or below	< 50,000 CNY	no	no	no	TRUE	TRUE	TRUE	TRUE	TRUE	TRUE	TRUE	TRUE	TRUE	TRUE
25	urban areas	unmarried	none	yes	non-high-tech	master and above	> 120,000 CNY	no	no	no	TRUE	TRUE	TRUE	FALSE	TRUE	FALSE	TRUE	TRUE	FALSE	TRUE
27	rural areas	unmarried	none	yes	high-tech	university	> 120,000 CNY	no	no	no	TRUE	TRUE	TRUE	FALSE	TRUE	FALSE	TRUE	TRUE	TRUE	TRUE
43	urban areas	married	≥ 1	yes	high-tech	university	50,000-120,000 CNY	no	no	no	TRUE	FALSE	TRUE	TRUE	TRUE	TRUE	TRUE	TRUE	TRUE	TRUE
48	urban areas	married	≥ 1	no	high-tech	junior college	50,000-120,000 CNY	yes	no	no	TRUE	FALSE	TRUE	TRUE	TRUE	FALSE	TRUE	TRUE	FALSE	TRUE
40	urban areas	married	≥ 1	no	high-tech	university	50,000-120,000 CNY	no	no	no	TRUE	TRUE	TRUE	TRUE	TRUE	FALSE	TRUE	TRUE	TRUE	TRUE
45	urban areas	married	≥ 1	yes	non-high-tech	junior college	> 120,000 CNY	yes	yes	no	TRUE	TRUE	TRUE	TRUE	TRUE	TRUE	TRUE	TRUE	TRUE	TRUE
56	urban areas	married	≥ 1	no	high-tech	university	> 120,000 CNY	no	no	no	TRUE	TRUE	TRUE	FALSE	FALSE	TRUE	FALSE	TRUE	TRUE	TRUE
42	urban areas	married	≥ 1	yes	non-high-tech	high school or vocational school	< 50,000 CNY	yes	no	no	TRUE	TRUE	TRUE	TRUE	TRUE	TRUE	TRUE	TRUE	TRUE	TRUE
59	urban areas	married	≥ 1	no	non-high-tech	high school or vocational school	50,000-120,000 CNY	no	no	no	TRUE	TRUE	TRUE	TRUE	TRUE	TRUE	TRUE	TRUE	TRUE	TRUE
58	urban areas	married	≥ 1	yes	high-tech	junior college	> 120,000 CNY	no	no	no	TRUE	FALSE	TRUE	FALSE	TRUE	FALSE	TRUE	TRUE	TRUE	TRUE
58	urban areas	married	≥ 1	no	high-tech	junior college	> 120,000 CNY	no	no	yes	TRUE	TRUE	TRUE	FALSE	TRUE	TRUE	FALSE	FALSE	TRUE	TRUE
51	urban areas	married	≥ 1	yes	non-high-tech	high school or vocational school	50,000-120,000 CNY	yes	no	no	TRUE	TRUE	TRUE	TRUE	TRUE	TRUE	TRUE	TRUE	TRUE	TRUE
31	urban areas	married	none	no	high-tech	university	50,000-120,000 CNY	no	no	no	TRUE	TRUE	TRUE	TRUE	TRUE	FALSE	FALSE	FALSE	TRUE	TRUE
33	urban areas	married	≥ 1	no	high-tech	university	50,000-120,000 CNY	no	no	no	TRUE	FALSE	TRUE	FALSE	TRUE	TRUE	FALSE	FALSE	FALSE	FALSE
48	urban areas	married	≥ 1	yes	high-tech	junior college	> 120,000 CNY	no	no	no	TRUE	TRUE	TRUE	TRUE	TRUE	FALSE	TRUE	TRUE	TRUE	TRUE
41	urban areas	married	≥ 1	no	non-high-tech	high school or vocational school	50,000-120,000 CNY	no	no	no	TRUE	TRUE	TRUE	TRUE	TRUE	TRUE	TRUE	TRUE	TRUE	TRUE
42	urban areas	married	≥ 1	no	high-tech	university	50,000-120,000 CNY	no	no	no	TRUE	TRUE	TRUE	TRUE	TRUE	TRUE	TRUE	TRUE	TRUE	TRUE
63	urban areas	married	≥ 1	no	non-high-tech	high school or vocational school	50,000-120,000 CNY	no	no	no	TRUE	TRUE	TRUE	TRUE	TRUE	TRUE	TRUE	TRUE	TRUE	TRUE
52	urban areas	married	≥ 1	no	high-tech	junior college	> 120,000 CNY	yes	yes	no	TRUE	TRUE	TRUE	TRUE	TRUE	TRUE	FALSE	FALSE	TRUE	TRUE
30	urban areas	unmarried	none	yes	high-tech	junior college	50,000-120,000 CNY	no	no	no	TRUE	TRUE	TRUE	TRUE	TRUE	TRUE	FALSE	TRUE	TRUE	TRUE
33	urban areas	married	≥ 1	yes	high-tech	university	> 120,000 CNY	no	no	no	TRUE	TRUE	TRUE	FALSE	FALSE	FALSE	TRUE	TRUE	FALSE	FALSE
46	urban areas	married	≥ 1	yes	high-tech	junior college	50,000-120,000 CNY	no	no	no	TRUE	FALSE	TRUE	TRUE	TRUE	TRUE	TRUE	TRUE	TRUE	TRUE
49	urban areas	married	≥ 1	no	non-high-tech	high school or vocational school	50,000-120,000 CNY	no	no	no	TRUE	TRUE	TRUE	TRUE	TRUE	TRUE	TRUE	TRUE	TRUE	TRUE
38	urban areas	married	≥ 1	no	non-high-tech	junior high school or below	50,000-120,000 CNY	no	no	no	TRUE	TRUE	TRUE	TRUE	TRUE	TRUE	TRUE	TRUE	TRUE	TRUE
46	urban areas	married	≥ 1	yes	high-tech	university	> 120,000 CNY	yes	no	no	TRUE	TRUE	TRUE	TRUE	TRUE	FALSE	TRUE	TRUE	TRUE	TRUE
58	rural areas	married	≥ 1	yes	non-high-tech	junior high school or below	< 50,000 CNY	no	no	no	FALSE	FALSE	FALSE	FALSE	FALSE	FALSE	FALSE	FALSE	FALSE	FALSE
25	urban areas	unmarried	none	no	high-tech	university	> 120,000 CNY	no	no	no	TRUE	TRUE	TRUE	TRUE	TRUE	TRUE	TRUE	TRUE	TRUE	TRUE
30	urban areas	unmarried	none	yes	high-tech	university	50,000-120,000 CNY	no	no	no	TRUE	FALSE	FALSE	TRUE	TRUE	TRUE	TRUE	TRUE	FALSE	TRUE
57	urban areas	married	≥ 1	no	non-high-tech	junior college	< 50,000 CNY	no	no	no	TRUE	TRUE	TRUE	TRUE	TRUE	TRUE	TRUE	TRUE	TRUE	TRUE
46	rural areas	married	≥ 1	yes	high-tech	junior college	50,000-120,000 CNY	yes	yes	no	TRUE	TRUE	TRUE	FALSE	TRUE	FALSE	TRUE	TRUE	FALSE	TRUE
44	urban areas	married	≥ 1	yes	non-high-tech	university	> 120,000 CNY	no	no	no	TRUE	TRUE	TRUE	FALSE	TRUE	FALSE	FALSE	TRUE	TRUE	TRUE
52	urban areas	married	≥ 1	no	non-high-tech	high school or vocational school	< 50,000 CNY	no	no	no	TRUE	TRUE	TRUE	TRUE	TRUE	TRUE	TRUE	TRUE	TRUE	TRUE
50	urban areas	married	≥ 1	yes	high-tech	high school or vocational school	50,000-120,000 CNY	yes	yes	no	TRUE	TRUE	TRUE	TRUE	TRUE	TRUE	TRUE	TRUE	TRUE	TRUE
36	urban areas	married	≥ 1	yes	high-tech	university	> 120,000 CNY	no	no	no	TRUE	TRUE	TRUE	FALSE	TRUE	TRUE	TRUE	TRUE	TRUE	TRUE
51	urban areas	married	≥ 1	yes	non-high-tech	university	> 120,000 CNY	no	no	no	TRUE	TRUE	TRUE	FALSE	TRUE	TRUE	TRUE	TRUE	TRUE	TRUE
25	urban areas	unmarried	none	yes	high-tech	junior college	50,000-120,000 CNY	no	no	no	TRUE	TRUE	TRUE	FALSE	TRUE	TRUE	TRUE	TRUE	TRUE	TRUE
27	rural areas	married	none	yes	high-tech	university	> 120,000 CNY	no	no	no	TRUE	TRUE	TRUE	FALSE	TRUE	FALSE	TRUE	TRUE	TRUE	TRUE
58	urban areas	married	≥ 1	no	non-high-tech	junior college	< 50,000 CNY	no	no	no	TRUE	TRUE	TRUE	TRUE	TRUE	TRUE	TRUE	TRUE	TRUE	TRUE
57	urban areas	married	≥ 1	yes	high-tech	high school or vocational school	> 120,000 CNY	yes	yes	no	TRUE	TRUE	TRUE	FALSE	TRUE	FALSE	TRUE	TRUE	TRUE	TRUE
54	urban areas	married	≥ 1	no	non-high-tech	high school or vocational school	< 50,000 CNY	no	no	no	TRUE	TRUE	TRUE	TRUE	TRUE	TRUE	TRUE	TRUE	TRUE	TRUE
24	urban areas	unmarried	none	yes	non-high-tech	junior college	< 50,000 CNY	no	no	no	TRUE	TRUE	TRUE	TRUE	TRUE	TRUE	TRUE	TRUE	TRUE	TRUE
40	rural areas	married	≥ 1	no	non-high-tech	university	> 120,000 CNY	no	no	no	TRUE	FALSE	TRUE	TRUE	TRUE	TRUE	TRUE	TRUE	FALSE	FALSE
28	rural areas	married	≥ 1	yes	high-tech	university	50,000-120,000 CNY	yes	no	no	TRUE	TRUE	TRUE	TRUE	TRUE	TRUE	TRUE	TRUE	TRUE	TRUE
27	rural areas	unmarried	none	no	high-tech	junior college	50,000-120,000 CNY	no	yes	no	TRUE	TRUE	TRUE	TRUE	TRUE	TRUE	TRUE	TRUE	TRUE	TRUE
33	urban areas	married	≥ 1	yes	high-tech	university	> 120,000 CNY	no	yes	no	TRUE	TRUE	TRUE	TRUE	TRUE	TRUE	TRUE	TRUE	TRUE	TRUE
25	rural areas	unmarried	none	yes	high-tech	junior college	50,000-120,000 CNY	yes	no	no	TRUE	TRUE	TRUE	TRUE	TRUE	TRUE	TRUE	TRUE	TRUE	TRUE
28	rural areas	unmarried	none	no	high-tech	university	> 120,000 CNY	no	no	no	FALSE	FALSE	FALSE	TRUE	FALSE	TRUE	FALSE	FALSE	TRUE	FALSE
27	rural areas	married	≥ 1	yes	high-tech	master and above	50,000-120,000 CNY	no	no	no	TRUE	FALSE	TRUE	TRUE	TRUE	TRUE	FALSE	TRUE	TRUE	TRUE
26	urban areas	unmarried	none	no	high-tech	university	50,000-120,000 CNY	no	no	no	TRUE	FALSE	TRUE	TRUE	TRUE	TRUE	FALSE	FALSE	FALSE	TRUE
33	urban areas	married	≥ 1	no	high-tech	university	50,000-120,000 CNY	no	no	no	TRUE	TRUE	TRUE	TRUE	TRUE	TRUE	FALSE	TRUE	TRUE	TRUE
25	rural areas	unmarried	none	yes	high-tech	junior college	50,000-120,000 CNY	no	no	no	TRUE	TRUE	TRUE	FALSE	TRUE	FALSE	FALSE	FALSE	TRUE	TRUE
27	rural areas	unmarried	none	yes	high-tech	university	50,000-120,000 CNY	no	no	no	TRUE	TRUE	TRUE	TRUE	TRUE	TRUE	TRUE	TRUE	TRUE	TRUE
34	urban areas	married	≥ 1	no	high-tech	junior college	50,000-120,000 CNY	no	no	no	TRUE	TRUE	TRUE	FALSE	TRUE	FALSE	TRUE	TRUE	TRUE	TRUE
53	urban areas	married	≥ 1	no	high-tech	university	50,000-120,000 CNY	yes	yes	no	TRUE	TRUE	TRUE	TRUE	TRUE	TRUE	TRUE	TRUE	TRUE	TRUE
26	rural areas	unmarried	none	yes	high-tech	university	> 120,000 CNY	no	no	no	TRUE	TRUE	TRUE	TRUE	TRUE	FALSE	TRUE	TRUE	FALSE	TRUE
28	rural areas	married	none	yes	high-tech	university	50,000-120,000 CNY	no	no	no	TRUE	TRUE	TRUE	TRUE	TRUE	TRUE	TRUE	TRUE	TRUE	TRUE
55	urban areas	married	≥ 1	yes	high-tech	junior college	> 120,000 CNY	yes	yes	yes	TRUE	TRUE	TRUE	FALSE	TRUE	TRUE	TRUE	TRUE	TRUE	TRUE
52	urban areas	married	≥ 1	yes	high-tech	university	> 120,000 CNY	no	no	no	TRUE	TRUE	TRUE	TRUE	TRUE	TRUE	TRUE	TRUE	TRUE	TRUE
29	urban areas	married	≥ 1	yes	high-tech	university	> 120,000 CNY	no	no	no	TRUE	TRUE	TRUE	TRUE	TRUE	TRUE	TRUE	TRUE	TRUE	TRUE
25	urban areas	unmarried	none	yes	high-tech	junior college	50,000-120,000 CNY	no	no	no	TRUE	TRUE	TRUE	TRUE	TRUE	TRUE	TRUE	TRUE	TRUE	TRUE
23	urban areas	unmarried	none	yes	high-tech	junior college	50,000-120,000 CNY	yes	yes	no	TRUE	FALSE	TRUE	TRUE	TRUE	FALSE	TRUE	TRUE	FALSE	FALSE
26	rural areas	unmarried	none	no	high-tech	university	50,000-120,000 CNY	no	no	no	TRUE	TRUE	TRUE	TRUE	TRUE	TRUE	TRUE	TRUE	TRUE	TRUE
51	urban areas	married	≥ 1	yes	high-tech	university	> 120,000 CNY	no	no	no	TRUE	TRUE	TRUE	FALSE	TRUE	FALSE	TRUE	TRUE	TRUE	FALSE
54	urban areas	married	≥ 1	yes	high-tech	high school or vocational school	> 120,000 CNY	yes	yes	no	TRUE	TRUE	TRUE	TRUE	TRUE	TRUE	TRUE	TRUE	TRUE	TRUE
68	urban areas	married	≥ 1	no	non-high-tech	high school or vocational school	< 50,000 CNY	no	no	no	TRUE	TRUE	TRUE	TRUE	TRUE	TRUE	TRUE	TRUE	TRUE	TRUE
35	urban areas	married	≥ 1	no	high-tech	university	> 120,000 CNY	no	no	no	TRUE	TRUE	TRUE	FALSE	TRUE	FALSE	TRUE	TRUE	FALSE	TRUE
29	urban areas	married	≥ 1	yes	high-tech	junior college	50,000-120,000 CNY	no	no	no	TRUE	TRUE	TRUE	TRUE	TRUE	TRUE	TRUE	TRUE	TRUE	TRUE
25	rural areas	unmarried	none	yes	high-tech	university	50,000-120,000 CNY	no	no	no	TRUE	TRUE	TRUE	FALSE	TRUE	FALSE	FALSE	FALSE	FALSE	TRUE
52	urban areas	married	≥ 1	yes	high-tech	university	> 120,000 CNY	yes	no	no	TRUE	FALSE	TRUE	FALSE	TRUE	TRUE	TRUE	TRUE	TRUE	TRUE
26	urban areas	unmarried	none	yes	high-tech	university	50,000-120,000 CNY	yes	no	no	TRUE	TRUE	TRUE	TRUE	TRUE	TRUE	TRUE	TRUE	TRUE	TRUE
26	urban areas	unmarried	none	no	high-tech	university	> 120,000 CNY	no	no	no	TRUE	FALSE	TRUE	TRUE	TRUE	TRUE	TRUE	TRUE	TRUE	TRUE
23	urban areas	unmarried	none	yes	high-tech	junior college	50,000-120,000 CNY	no	no	no	TRUE	TRUE	TRUE	TRUE	TRUE	FALSE	TRUE	FALSE	TRUE	TRUE
27	urban areas	unmarried	none	yes	high-tech	university	> 120,000 CNY	no	no	no	TRUE	TRUE	TRUE	FALSE	TRUE	FALSE	FALSE	TRUE	FALSE	FALSE
42	urban areas	married	≥ 1	no	high-tech	master and above	50,000-120,000 CNY	no	no	no	TRUE	TRUE	TRUE	TRUE	TRUE	TRUE	TRUE	TRUE	TRUE	TRUE
25	rural areas	unmarried	none	yes	high-tech	junior college	50,000-120,000 CNY	yes	no	no	TRUE	TRUE	TRUE	TRUE	TRUE	FALSE	TRUE	TRUE	TRUE	TRUE
26	urban areas	unmarried	none	no	high-tech	university	> 120,000 CNY	no	no	no	TRUE	TRUE	TRUE	FALSE	TRUE	FALSE	TRUE	TRUE	TRUE	TRUE
27	urban areas	unmarried	none	yes	high-tech	master and above	50,000-120,000 CNY	no	no	no	TRUE	TRUE	TRUE	TRUE	TRUE	FALSE	TRUE	TRUE	TRUE	TRUE
25	urban areas	unmarried	none	yes	high-tech	university	50,000-120,000 CNY	no	no	no	TRUE	TRUE	TRUE	FALSE	TRUE	TRUE	TRUE	TRUE	TRUE	TRUE
24	rural areas	unmarried	none	no	non-high-tech	high school or vocational school	50,000-120,000 CNY	no	no	no	TRUE	TRUE	TRUE	TRUE	TRUE	TRUE	TRUE	TRUE	TRUE	TRUE
25	urban areas	unmarried	none	yes	non-high-tech	university	> 120,000 CNY	no	no	no	TRUE	FALSE	TRUE	FALSE	TRUE	TRUE	FALSE	TRUE	TRUE	TRUE
53	urban areas	married	≥ 1	yes	high-tech	junior college	> 120,000 CNY	no	no	no	TRUE	FALSE	TRUE	TRUE	TRUE	TRUE	FALSE	FALSE	FALSE	TRUE
30	rural areas	unmarried	none	no	non-high-tech	junior college	> 120,000 CNY	no	no	no	FALSE	FALSE	FALSE	FALSE	FALSE	FALSE	FALSE	FALSE	FALSE	FALSE
27	urban areas	unmarried	none	yes	high-tech	university	50,000-120,000 CNY	no	no	no	TRUE	TRUE	TRUE	FALSE	TRUE	TRUE	TRUE	TRUE	TRUE	TRUE
28	rural areas	married	none	no	high-tech	university	50,000-120,000 CNY	no	no	no	TRUE	TRUE	TRUE	TRUE	TRUE	TRUE	TRUE	TRUE	TRUE	TRUE
27	rural areas	married	none	yes	high-tech	university	50,000-120,000 CNY	no	no	no	TRUE	TRUE	TRUE	TRUE	TRUE	TRUE	FALSE	FALSE	TRUE	TRUE
28	rural areas	unmarried	none	no	high-tech	master and above	50,000-120,000 CNY	no	no	no	TRUE	TRUE	TRUE	TRUE	TRUE	FALSE	TRUE	TRUE	TRUE	TRUE
55	rural areas	married	≥ 1	yes	non-high-tech	junior high school or below	< 50,000 CNY	no	no	no	TRUE	TRUE	TRUE	TRUE	TRUE	TRUE	TRUE	TRUE	TRUE	TRUE
28	urban areas	married	none	yes	high-tech	university	50,000-120,000 CNY	no	no	no	TRUE	TRUE	TRUE	TRUE	TRUE	TRUE	TRUE	TRUE	FALSE	TRUE
27	rural areas	unmarried	none	no	high-tech	university	> 120,000 CNY	no	no	no	TRUE	TRUE	TRUE	TRUE	TRUE	TRUE	FALSE	FALSE	TRUE	TRUE
27	urban areas	unmarried	none	no	high-tech	university	50,000-120,000 CNY	no	no	no	FALSE	TRUE	TRUE	FALSE	TRUE	FALSE	TRUE	TRUE	TRUE	TRUE
26	rural areas	married	none	no	high-tech	university	50,000-120,000 CNY	no	no	no	TRUE	FALSE	TRUE	TRUE	TRUE	TRUE	TRUE	FALSE	TRUE	TRUE
49	urban areas	married	≥ 1	yes	high-tech	junior college	> 120,000 CNY	yes	yes	yes	TRUE	TRUE	TRUE	FALSE	TRUE	TRUE	TRUE	TRUE	TRUE	TRUE
53	urban areas	married	≥ 1	yes	high-tech	university	> 120,000 CNY	yes	no	no	TRUE	TRUE	TRUE	TRUE	TRUE	TRUE	TRUE	TRUE	TRUE	TRUE
32	rural areas	married	≥ 1	no	non-high-tech	junior college	50,000-120,000 CNY	no	no	no	FALSE	FALSE	FALSE	FALSE	FALSE	FALSE	FALSE	FALSE	FALSE	FALSE
29	urban areas	married	≥ 1	no	high-tech	master and above	50,000-120,000 CNY	yes	yes	no	TRUE	FALSE	TRUE	TRUE	TRUE	TRUE	TRUE	TRUE	TRUE	TRUE
50	urban areas	married	≥ 1	yes	high-tech	university	50,000-120,000 CNY	yes	no	no	TRUE	TRUE	TRUE	TRUE	TRUE	TRUE	TRUE	TRUE	TRUE	TRUE
33	urban areas	married	≥ 1	yes	high-tech	university	50,000-120,000 CNY	no	no	no	TRUE	TRUE	TRUE	FALSE	TRUE	FALSE	TRUE	TRUE	FALSE	TRUE
58	urban areas	married	≥ 1	no	non-high-tech	junior college	< 50,000 CNY	no	no	no	TRUE	TRUE	TRUE	TRUE	TRUE	TRUE	TRUE	TRUE	TRUE	TRUE
50	urban areas	married	≥ 1	yes	high-tech	university	> 120,000 CNY	yes	no	no	TRUE	TRUE	TRUE	TRUE	TRUE	TRUE	TRUE	TRUE	TRUE	TRUE
70	rural areas	married	≥ 1	no	non-high-tech	junior high school or below	50,000-120,000 CNY	no	no	no	TRUE	TRUE	TRUE	TRUE	TRUE	TRUE	TRUE	TRUE	TRUE	TRUE
27	urban areas	unmarried	none	no	high-tech	university	50,000-120,000 CNY	no	no	no	FALSE	TRUE	TRUE	TRUE	TRUE	TRUE	TRUE	TRUE	FALSE	FALSE
55	urban areas	married	≥ 1	yes	high-tech	university	> 120,000 CNY	yes	yes	yes	TRUE	TRUE	TRUE	TRUE	TRUE	FALSE	TRUE	TRUE	TRUE	TRUE
29	urban areas	unmarried	none	no	high-tech	university	50,000-120,000 CNY	yes	yes	no	FALSE	FALSE	FALSE	FALSE	FALSE	FALSE	FALSE	FALSE	TRUE	TRUE
50	urban areas	married	≥ 1	yes	high-tech	university	> 120,000 CNY	no	no	no	TRUE	TRUE	TRUE	TRUE	TRUE	FALSE	TRUE	TRUE	TRUE	TRUE
51	rural areas	married	≥ 1	no	high-tech	high school or vocational school	> 120,000 CNY	no	yes	yes	TRUE	TRUE	FALSE	TRUE	TRUE	TRUE	TRUE	FALSE	TRUE	TRUE
44	urban areas	married	≥ 1	no	high-tech	junior college	50,000-120,000 CNY	no	no	no	TRUE	TRUE	TRUE	TRUE	TRUE	FALSE	FALSE	TRUE	TRUE	TRUE
51	urban areas	married	≥ 1	yes	high-tech	junior college	50,000-120,000 CNY	no	no	no	TRUE	TRUE	TRUE	TRUE	TRUE	TRUE	TRUE	TRUE	TRUE	TRUE
42	rural areas	married	≥ 1	yes	high-tech	junior college	50,000-120,000 CNY	no	no	no	TRUE	TRUE	TRUE	TRUE	TRUE	TRUE	FALSE	FALSE	TRUE	TRUE
51	urban areas	married	≥ 1	yes	non-high-tech	high school or vocational school	50,000-120,000 CNY	no	no	no	TRUE	TRUE	TRUE	TRUE	TRUE	TRUE	TRUE	TRUE	TRUE	TRUE
52	urban areas	married	≥ 1	yes	high-tech	high school or vocational school	> 120,000 CNY	no	no	no	TRUE	TRUE	TRUE	TRUE	TRUE	TRUE	FALSE	FALSE	TRUE	TRUE
55	urban areas	married	≥ 1	no	non-high-tech	high school or vocational school	< 50,000 CNY	no	no	no	TRUE	TRUE	TRUE	TRUE	TRUE	TRUE	TRUE	TRUE	TRUE	TRUE
53	urban areas	married	≥ 1	yes	non-high-tech	high school or vocational school	50,000-120,000 CNY	no	no	no	TRUE	TRUE	TRUE	TRUE	TRUE	TRUE	TRUE	TRUE	TRUE	TRUE
28	rural areas	married	≥ 1	yes	high-tech	university	50,000-120,000 CNY	no	no	no	TRUE	TRUE	TRUE	FALSE	TRUE	TRUE	FALSE	FALSE	FALSE	TRUE
41	urban areas	married	≥ 1	yes	high-tech	university	> 120,000 CNY	yes	yes	no	TRUE	TRUE	TRUE	FALSE	TRUE	FALSE	TRUE	TRUE	TRUE	TRUE
27	rural areas	unmarried	none	no	high-tech	university	> 120,000 CNY	no	no	no	TRUE	TRUE	TRUE	FALSE	TRUE	TRUE	TRUE	TRUE	TRUE	TRUE
56	urban areas	married	≥ 1	no	high-tech	university	> 120,000 CNY	no	no	no	TRUE	TRUE	TRUE	TRUE	TRUE	TRUE	FALSE	FALSE	TRUE	TRUE
64	urban areas	married	≥ 1	no	non-high-tech	high school or vocational school	< 50,000 CNY	no	no	no	TRUE	TRUE	TRUE	TRUE	TRUE	TRUE	TRUE	TRUE	TRUE	TRUE
48	urban areas	married	≥ 1	yes	high-tech	university	> 120,000 CNY	yes	yes	no	TRUE	TRUE	TRUE	TRUE	TRUE	FALSE	TRUE	TRUE	TRUE	TRUE
35	rural areas	married	≥ 1	yes	high-tech	university	> 120,000 CNY	no	yes	no	TRUE	TRUE	TRUE	TRUE	TRUE	TRUE	TRUE	TRUE	TRUE	TRUE
48	urban areas	married	≥ 1	no	non-high-tech	high school or vocational school	50,000-120,000 CNY	no	no	no	TRUE	TRUE	TRUE	TRUE	TRUE	TRUE	TRUE	TRUE	TRUE	TRUE
25	urban areas	unmarried	none	no	high-tech	university	50,000-120,000 CNY	no	no	no	TRUE	FALSE	FALSE	FALSE	TRUE	FALSE	FALSE	FALSE	FALSE	FALSE
39	urban areas	married	≥ 1	yes	high-tech	university	50,000-120,000 CNY	yes	no	no	TRUE	TRUE	TRUE	FALSE	TRUE	FALSE	TRUE	TRUE	TRUE	TRUE
41	urban areas	married	≥ 1	no	high-tech	university	> 120,000 CNY	no	no	no	TRUE	TRUE	TRUE	FALSE	TRUE	FALSE	TRUE	TRUE	FALSE	FALSE
29	rural areas	married	≥ 1	no	high-tech	university	50,000-120,000 CNY	no	no	no	TRUE	TRUE	TRUE	TRUE	TRUE	TRUE	FALSE	FALSE	TRUE	TRUE
42	urban areas	married	≥ 1	yes	non-high-tech	university	< 50,000 CNY	yes	yes	no	TRUE	TRUE	TRUE	TRUE	TRUE	TRUE	TRUE	TRUE	TRUE	TRUE
36	rural areas	married	≥ 1	no	high-tech	university	50,000-120,000 CNY	no	no	no	TRUE	TRUE	TRUE	FALSE	TRUE	TRUE	TRUE	TRUE	FALSE	TRUE
42	urban areas	married	≥ 1	yes	high-tech	university	> 120,000 CNY	no	no	no	TRUE	TRUE	TRUE	TRUE	TRUE	TRUE	TRUE	TRUE	TRUE	TRUE
35	urban areas	married	≥ 1	yes	high-tech	university	> 120,000 CNY	no	no	no	TRUE	TRUE	TRUE	TRUE	TRUE	TRUE	TRUE	TRUE	TRUE	TRUE
39	urban areas	married	≥ 1	yes	high-tech	university	50,000-120,000 CNY	yes	yes	no	TRUE	TRUE	TRUE	TRUE	TRUE	TRUE	TRUE	TRUE	TRUE	TRUE
58	urban areas	married	≥ 1	yes	high-tech	junior college	> 120,000 CNY	yes	yes	yes	TRUE	TRUE	TRUE	FALSE	TRUE	FALSE	TRUE	TRUE	TRUE	TRUE
54	urban areas	married	≥ 1	yes	high-tech	university	50,000-120,000 CNY	yes	yes	no	TRUE	TRUE	TRUE	TRUE	TRUE	TRUE	FALSE	TRUE	TRUE	TRUE
66	urban areas	married	≥ 1	no	non-high-tech	high school or vocational school	50,000-120,000 CNY	no	no	no	TRUE	TRUE	TRUE	TRUE	TRUE	TRUE	TRUE	TRUE	TRUE	TRUE
39	urban areas	married	≥ 1	no	high-tech	university	50,000-120,000 CNY	no	no	no	TRUE	TRUE	TRUE	TRUE	TRUE	FALSE	TRUE	FALSE	TRUE	TRUE
25	urban areas	unmarried	none	no	high-tech	junior college	50,000-120,000 CNY	no	no	no	TRUE	TRUE	TRUE	FALSE	TRUE	FALSE	TRUE	TRUE	TRUE	TRUE
54	urban areas	married	≥ 1	no	high-tech	university	> 120,000 CNY	no	no	no	TRUE	TRUE	TRUE	FALSE	TRUE	TRUE	TRUE	TRUE	TRUE	TRUE
56	urban areas	married	≥ 1	no	non-high-tech	high school or vocational school	50,000-120,000 CNY	no	no	no	TRUE	TRUE	TRUE	TRUE	TRUE	TRUE	TRUE	TRUE	TRUE	TRUE
52	urban areas	married	≥ 1	yes	high-tech	junior college	50,000-120,000 CNY	yes	yes	no	TRUE	TRUE	TRUE	TRUE	TRUE	TRUE	TRUE	TRUE	TRUE	TRUE
31	rural areas	married	≥ 1	no	non-high-tech	junior high school or below	< 50,000 CNY	no	no	no	TRUE	TRUE	TRUE	TRUE	TRUE	TRUE	TRUE	TRUE	TRUE	TRUE
25	urban areas	unmarried	none	no	high-tech	university	50,000-120,000 CNY	no	no	no	TRUE	TRUE	TRUE	FALSE	TRUE	FALSE	TRUE	TRUE	TRUE	TRUE
22	urban areas	unmarried	none	yes	high-tech	junior college	> 120,000 CNY	no	no	no	FALSE	TRUE	TRUE	TRUE	TRUE	TRUE	TRUE	TRUE	TRUE	TRUE
26	urban areas	unmarried	none	yes	non-high-tech	junior college	50,000-120,000 CNY	no	no	no	TRUE	TRUE	TRUE	TRUE	TRUE	TRUE	TRUE	TRUE	TRUE	TRUE
39	urban areas	married	≥ 1	no	high-tech	university	50,000-120,000 CNY	yes	yes	no	TRUE	TRUE	TRUE	TRUE	TRUE	TRUE	TRUE	TRUE	FALSE	FALSE
22	urban areas	unmarried	none	yes	high-tech	junior college	50,000-120,000 CNY	no	no	no	TRUE	TRUE	TRUE	TRUE	TRUE	TRUE	TRUE	TRUE	TRUE	TRUE
33	urban areas	married	≥ 1	yes	non-high-tech	junior college	50,000-120,000 CNY	no	no	no	TRUE	TRUE	TRUE	TRUE	TRUE	TRUE	TRUE	TRUE	TRUE	TRUE
35	urban areas	married	≥ 1	no	non-high-tech	university	50,000-120,000 CNY	no	yes	no	TRUE	TRUE	TRUE	FALSE	TRUE	FALSE	TRUE	TRUE	TRUE	TRUE
31	rural areas	married	≥ 1	yes	high-tech	university	50,000-120,000 CNY	yes	no	no	TRUE	TRUE	TRUE	TRUE	TRUE	TRUE	TRUE	TRUE	TRUE	FALSE
29	rural areas	unmarried	none	yes	high-tech	university	50,000-120,000 CNY	yes	no	no	TRUE	TRUE	TRUE	TRUE	TRUE	FALSE	FALSE	TRUE	FALSE	TRUE
37	urban areas	married	≥ 1	no	non-high-tech	university	50,000-120,000 CNY	no	no	no	TRUE	TRUE	TRUE	TRUE	TRUE	TRUE	TRUE	TRUE	TRUE	TRUE
27	rural areas	unmarried	none	yes	high-tech	university	50,000-120,000 CNY	no	no	no	TRUE	TRUE	TRUE	TRUE	TRUE	TRUE	FALSE	FALSE	TRUE	TRUE
27	rural areas	unmarried	none	yes	high-tech	university	> 120,000 CNY	no	yes	no	TRUE	TRUE	TRUE	TRUE	TRUE	TRUE	TRUE	TRUE	TRUE	TRUE
32	urban areas	married	≥ 1	yes	high-tech	university	> 120,000 CNY	yes	yes	no	FALSE	TRUE	TRUE	TRUE	TRUE	TRUE	TRUE	TRUE	TRUE	TRUE
33	urban areas	married	≥ 1	yes	high-tech	junior college	> 120,000 CNY	no	no	no	TRUE	TRUE	TRUE	FALSE	TRUE	FALSE	TRUE	TRUE	FALSE	TRUE
58	urban areas	married	≥ 1	no	non-high-tech	high school or vocational school	< 50,000 CNY	no	no	no	TRUE	TRUE	TRUE	TRUE	TRUE	TRUE	TRUE	TRUE	TRUE	TRUE
33	rural areas	married	≥ 1	no	high-tech	university	> 120,000 CNY	no	no	no	TRUE	TRUE	TRUE	TRUE	TRUE	TRUE	TRUE	TRUE	TRUE	TRUE
52	urban areas	married	≥ 1	no	high-tech	junior college	> 120,000 CNY	yes	no	no	TRUE	TRUE	TRUE	TRUE	TRUE	TRUE	FALSE	FALSE	FALSE	FALSE
23	urban areas	unmarried	none	yes	non-high-tech	junior college	50,000-120,000 CNY	no	no	no	TRUE	TRUE	TRUE	TRUE	TRUE	TRUE	TRUE	TRUE	TRUE	TRUE
40	urban areas	married	≥ 1	yes	high-tech	university	50,000-120,000 CNY	no	no	no	TRUE	TRUE	TRUE	TRUE	TRUE	TRUE	TRUE	TRUE	TRUE	TRUE
30	urban areas	unmarried	none	no	high-tech	university	> 120,000 CNY	no	no	no	FALSE	TRUE	TRUE	TRUE	TRUE	TRUE	TRUE	TRUE	FALSE	TRUE
53	urban areas	married	≥ 1	yes	high-tech	junior college	50,000-120,000 CNY	no	no	no	TRUE	TRUE	TRUE	TRUE	TRUE	FALSE	FALSE	TRUE	TRUE	FALSE
47	urban areas	married	≥ 1	no	non-high-tech	university	> 120,000 CNY	no	no	no	TRUE	TRUE	TRUE	TRUE	TRUE	TRUE	TRUE	TRUE	TRUE	TRUE
62	urban areas	married	≥ 1	yes	non-high-tech	high school or vocational school	< 50,000 CNY	no	no	no	TRUE	TRUE	TRUE	TRUE	TRUE	TRUE	TRUE	TRUE	TRUE	TRUE
43	urban areas	married	≥ 1	yes	high-tech	master and above	50,000-120,000 CNY	no	no	no	TRUE	TRUE	TRUE	TRUE	TRUE	TRUE	TRUE	TRUE	TRUE	TRUE
38	urban areas	married	≥ 1	no	non-high-tech	junior high school or below	50,000-120,000 CNY	no	no	no	TRUE	TRUE	TRUE	TRUE	TRUE	TRUE	TRUE	TRUE	TRUE	TRUE
38	urban areas	married	≥ 1	yes	high-tech	university	50,000-120,000 CNY	no	no	no	TRUE	TRUE	TRUE	TRUE	TRUE	TRUE	TRUE	TRUE	TRUE	TRUE
67	urban areas	married	≥ 1	no	high-tech	university	50,000-120,000 CNY	no	no	no	TRUE	TRUE	TRUE	TRUE	TRUE	TRUE	FALSE	FALSE	FALSE	TRUE
59	urban areas	married	≥ 1	no	non-high-tech	high school or vocational school	50,000-120,000 CNY	no	no	no	TRUE	TRUE	TRUE	TRUE	TRUE	TRUE	TRUE	TRUE	TRUE	TRUE
24	urban areas	unmarried	none	yes	high-tech	junior college	> 120,000 CNY	yes	no	no	TRUE	TRUE	TRUE	TRUE	TRUE	TRUE	TRUE	TRUE	TRUE	TRUE
52	urban areas	married	≥ 1	no	high-tech	junior college	> 120,000 CNY	yes	yes	no	TRUE	TRUE	TRUE	FALSE	TRUE	FALSE	FALSE	FALSE	TRUE	FALSE
53	rural areas	married	≥ 1	no	non-high-tech	junior high school or below	< 50,000 CNY	no	no	no	FALSE	FALSE	FALSE	FALSE	FALSE	FALSE	FALSE	FALSE	FALSE	FALSE
42	urban areas	married	none	yes	high-tech	high school or vocational school	50,000-120,000 CNY	yes	yes	no	TRUE	TRUE	TRUE	TRUE	TRUE	TRUE	TRUE	TRUE	TRUE	TRUE
53	urban areas	married	≥ 1	no	high-tech	junior college	50,000-120,000 CNY	yes	yes	no	TRUE	TRUE	TRUE	FALSE	TRUE	FALSE	TRUE	TRUE	FALSE	TRUE
31	rural areas	married	≥ 1	yes	high-tech	junior college	50,000-120,000 CNY	yes	no	no	TRUE	TRUE	TRUE	FALSE	TRUE	FALSE	TRUE	TRUE	TRUE	TRUE
37	urban areas	married	≥ 1	no	high-tech	university	50,000-120,000 CNY	yes	no	no	TRUE	TRUE	TRUE	TRUE	TRUE	TRUE	TRUE	TRUE	FALSE	TRUE
26	urban areas	unmarried	none	no	high-tech	university	> 120,000 CNY	no	no	no	TRUE	TRUE	TRUE	FALSE	TRUE	TRUE	TRUE	TRUE	TRUE	TRUE
29	urban areas	unmarried	none	no	high-tech	university	50,000-120,000 CNY	no	no	no	TRUE	TRUE	TRUE	TRUE	TRUE	TRUE	TRUE	TRUE	TRUE	TRUE
41	urban areas	married	≥ 1	yes	non-high-tech	university	> 120,000 CNY	yes	no	no	TRUE	TRUE	TRUE	TRUE	TRUE	TRUE	TRUE	TRUE	TRUE	TRUE
35	rural areas	married	≥ 1	no	non-high-tech	junior college	> 120,000 CNY	no	no	no	TRUE	FALSE	FALSE	FALSE	TRUE	FALSE	FALSE	FALSE	TRUE	TRUE
53	urban areas	married	≥ 1	no	high-tech	university	50,000-120,000 CNY	yes	no	no	TRUE	TRUE	TRUE	TRUE	TRUE	TRUE	TRUE	TRUE	FALSE	TRUE
46	urban areas	married	≥ 1	yes	non-high-tech	university	50,000-120,000 CNY	no	no	no	TRUE	TRUE	TRUE	TRUE	TRUE	TRUE	FALSE	FALSE	TRUE	TRUE
34	rural areas	married	≥ 1	yes	high-tech	university	> 120,000 CNY	no	no	no	TRUE	TRUE	TRUE	TRUE	TRUE	TRUE	TRUE	TRUE	TRUE	TRUE
28	rural areas	unmarried	none	no	non-high-tech	junior college	50,000-120,000 CNY	no	no	no	TRUE	TRUE	TRUE	TRUE	TRUE	TRUE	TRUE	TRUE	TRUE	TRUE
25	urban areas	unmarried	none	yes	high-tech	junior college	50,000-120,000 CNY	no	no	no	TRUE	TRUE	TRUE	FALSE	TRUE	FALSE	TRUE	FALSE	TRUE	TRUE
26	urban areas	married	≥ 1	no	non-high-tech	junior college	50,000-120,000 CNY	no	no	no	TRUE	TRUE	TRUE	TRUE	TRUE	TRUE	TRUE	TRUE	TRUE	TRUE
27	urban areas	unmarried	none	yes	high-tech	university	50,000-120,000 CNY	no	yes	yes	FALSE	FALSE	FALSE	TRUE	FALSE	FALSE	FALSE	FALSE	FALSE	FALSE
30	rural areas	unmarried	none	no	non-high-tech	master and above	50,000-120,000 CNY	no	no	no	FALSE	FALSE	TRUE	TRUE	TRUE	FALSE	TRUE	TRUE	TRUE	FALSE
53	urban areas	married	≥ 1	yes	high-tech	university	> 120,000 CNY	no	no	no	TRUE	FALSE	TRUE	TRUE	TRUE	FALSE	TRUE	TRUE	FALSE	TRUE
49	urban areas	married	≥ 1	yes	high-tech	university	> 120,000 CNY	no	no	no	TRUE	TRUE	TRUE	TRUE	TRUE	TRUE	TRUE	TRUE	TRUE	TRUE
48	urban areas	married	≥ 1	yes	high-tech	university	> 120,000 CNY	yes	no	no	TRUE	FALSE	TRUE	TRUE	TRUE	FALSE	TRUE	TRUE	TRUE	TRUE
27	urban areas	unmarried	none	no	non-high-tech	university	50,000-120,000 CNY	no	no	no	TRUE	TRUE	TRUE	TRUE	TRUE	TRUE	TRUE	TRUE	TRUE	FALSE
38	urban areas	married	≥ 1	no	high-tech	university	50,000-120,000 CNY	no	no	no	TRUE	TRUE	TRUE	TRUE	TRUE	TRUE	TRUE	TRUE	TRUE	TRUE
50	urban areas	married	≥ 1	yes	non-high-tech	high school or vocational school	< 50,000 CNY	no	yes	no	TRUE	TRUE	TRUE	TRUE	TRUE	TRUE	TRUE	TRUE	TRUE	TRUE
62	urban areas	married	≥ 1	no	non-high-tech	high school or vocational school	< 50,000 CNY	no	no	no	TRUE	TRUE	TRUE	TRUE	TRUE	TRUE	TRUE	TRUE	TRUE	TRUE
65	urban areas	married	≥ 1	no	high-tech	junior college	50,000-120,000 CNY	yes	no	no	TRUE	TRUE	TRUE	FALSE	TRUE	FALSE	FALSE	FALSE	FALSE	TRUE
41	urban areas	married	≥ 1	no	non-high-tech	junior high school or below	50,000-120,000 CNY	no	no	no	TRUE	TRUE	TRUE	TRUE	TRUE	TRUE	TRUE	TRUE	TRUE	TRUE
50	urban areas	married	≥ 1	no	high-tech	master and above	> 120,000 CNY	no	yes	no	TRUE	FALSE	TRUE	TRUE	TRUE	TRUE	TRUE	TRUE	FALSE	TRUE
45	rural areas	married	≥ 1	yes	high-tech	high school or vocational school	> 120,000 CNY	no	no	no	TRUE	TRUE	TRUE	FALSE	TRUE	FALSE	TRUE	TRUE	FALSE	TRUE
36	urban areas	married	none	yes	non-high-tech	junior college	< 50,000 CNY	no	no	no	TRUE	TRUE	TRUE	TRUE	TRUE	TRUE	TRUE	TRUE	TRUE	TRUE
44	urban areas	married	≥ 1	yes	high-tech	university	50,000-120,000 CNY	no	no	no	FALSE	TRUE	TRUE	TRUE	TRUE	TRUE	TRUE	TRUE	TRUE	TRUE
31	rural areas	married	≥ 1	no	non-high-tech	junior college	50,000-120,000 CNY	no	no	no	TRUE	TRUE	TRUE	TRUE	TRUE	TRUE	TRUE	TRUE	TRUE	TRUE
27	rural areas	unmarried	none	yes	high-tech	university	50,000-120,000 CNY	no	no	no	TRUE	TRUE	TRUE	TRUE	TRUE	TRUE	FALSE	TRUE	TRUE	TRUE
35	rural areas	married	≥ 1	no	non-high-tech	junior college	< 50,000 CNY	yes	no	no	TRUE	TRUE	TRUE	TRUE	TRUE	TRUE	TRUE	TRUE	TRUE	TRUE
30	urban areas	married	none	yes	high-tech	master and above	50,000-120,000 CNY	yes	yes	yes	TRUE	TRUE	TRUE	FALSE	TRUE	FALSE	TRUE	TRUE	TRUE	TRUE
35	rural areas	married	≥ 1	no	non-high-tech	junior college	< 50,000 CNY	no	no	no	TRUE	TRUE	TRUE	TRUE	TRUE	TRUE	TRUE	TRUE	TRUE	TRUE
43	rural areas	married	≥ 1	yes	non-high-tech	junior college	50,000-120,000 CNY	yes	no	no	TRUE	TRUE	TRUE	TRUE	TRUE	TRUE	TRUE	TRUE	TRUE	TRUE
31	rural areas	married	≥ 1	yes	high-tech	university	> 120,000 CNY	no	no	no	TRUE	FALSE	TRUE	TRUE	TRUE	TRUE	TRUE	TRUE	TRUE	TRUE
33	rural areas	married	≥ 1	yes	high-tech	university	50,000-120,000 CNY	yes	no	no	TRUE	TRUE	FALSE	TRUE	TRUE	TRUE	FALSE	TRUE	TRUE	TRUE
30	rural areas	married	none	no	high-tech	university	50,000-120,000 CNY	no	no	no	TRUE	TRUE	TRUE	TRUE	TRUE	TRUE	TRUE	TRUE	TRUE	TRUE
33	urban areas	married	≥ 1	yes	high-tech	university	> 120,000 CNY	no	no	no	TRUE	TRUE	TRUE	FALSE	TRUE	FALSE	TRUE	TRUE	FALSE	TRUE
31	urban areas	married	none	no	non-high-tech	master and above	> 120,000 CNY	no	no	no	TRUE	TRUE	TRUE	TRUE	TRUE	FALSE	TRUE	TRUE	TRUE	TRUE
30	urban areas	unmarried	none	no	high-tech	university	50,000-120,000 CNY	no	no	no	TRUE	TRUE	TRUE	TRUE	TRUE	TRUE	TRUE	TRUE	TRUE	TRUE
31	rural areas	married	none	yes	high-tech	university	50,000-120,000 CNY	no	no	no	TRUE	TRUE	TRUE	TRUE	TRUE	TRUE	TRUE	TRUE	TRUE	TRUE
28	rural areas	unmarried	none	yes	high-tech	university	50,000-120,000 CNY	yes	yes	no	TRUE	TRUE	TRUE	TRUE	TRUE	TRUE	FALSE	FALSE	TRUE	TRUE
29	rural areas	married	none	yes	high-tech	master and above	50,000-120,000 CNY	no	no	no	TRUE	TRUE	TRUE	TRUE	TRUE	TRUE	TRUE	TRUE	TRUE	TRUE
33	urban areas	married	≥ 1	no	high-tech	university	50,000-120,000 CNY	no	no	no	TRUE	TRUE	TRUE	TRUE	TRUE	TRUE	TRUE	TRUE	FALSE	TRUE
34	urban areas	married	≥ 1	no	high-tech	university	50,000-120,000 CNY	no	no	no	TRUE	TRUE	TRUE	TRUE	TRUE	TRUE	FALSE	TRUE	FALSE	TRUE
24	rural areas	married	≥ 1	yes	high-tech	junior college	50,000-120,000 CNY	no	no	no	TRUE	TRUE	TRUE	TRUE	TRUE	TRUE	TRUE	TRUE	TRUE	FALSE
56	urban areas	married	≥ 1	no	non-high-tech	junior high school or below	< 50,000 CNY	no	no	no	TRUE	TRUE	TRUE	TRUE	TRUE	TRUE	TRUE	TRUE	TRUE	TRUE
29	urban areas	married	≥ 1	no	high-tech	junior college	50,000-120,000 CNY	no	no	no	TRUE	TRUE	TRUE	FALSE	TRUE	FALSE	FALSE	FALSE	TRUE	TRUE
51	urban areas	married	≥ 1	no	non-high-tech	master and above	> 120,000 CNY	no	no	no	TRUE	FALSE	TRUE	FALSE	TRUE	FALSE	FALSE	FALSE	FALSE	TRUE
30	urban areas	married	≥ 1	no	high-tech	university	> 120,000 CNY	yes	no	no	TRUE	TRUE	TRUE	TRUE	TRUE	TRUE	TRUE	TRUE	TRUE	TRUE
40	urban areas	married	≥ 1	no	high-tech	university	50,000-120,000 CNY	no	no	no	FALSE	FALSE	FALSE	FALSE	FALSE	FALSE	FALSE	FALSE	FALSE	FALSE
40	urban areas	married	≥ 1	yes	non-high-tech	university	50,000-120,000 CNY	no	no	no	TRUE	TRUE	TRUE	TRUE	TRUE	TRUE	TRUE	FALSE	TRUE	TRUE
26	rural areas	unmarried	none	yes	high-tech	junior college	> 120,000 CNY	yes	no	no	TRUE	TRUE	TRUE	FALSE	TRUE	TRUE	TRUE	TRUE	TRUE	TRUE
35	urban areas	unmarried	none	no	high-tech	university	> 120,000 CNY	no	no	no	TRUE	TRUE	TRUE	TRUE	TRUE	TRUE	TRUE	TRUE	TRUE	TRUE
31	urban areas	married	≥ 1	yes	high-tech	university	> 120,000 CNY	no	no	no	TRUE	TRUE	TRUE	FALSE	TRUE	FALSE	TRUE	TRUE	TRUE	TRUE
51	urban areas	married	≥ 1	yes	high-tech	junior college	50,000-120,000 CNY	no	no	no	TRUE	TRUE	TRUE	FALSE	TRUE	FALSE	TRUE	TRUE	TRUE	TRUE
40	urban areas	married	≥ 1	yes	high-tech	university	50,000-120,000 CNY	yes	no	no	TRUE	TRUE	TRUE	FALSE	TRUE	TRUE	TRUE	TRUE	TRUE	TRUE
28	rural areas	married	none	no	high-tech	university	> 120,000 CNY	no	no	no	TRUE	TRUE	TRUE	TRUE	TRUE	TRUE	FALSE	TRUE	TRUE	TRUE
30	rural areas	unmarried	none	yes	high-tech	master and above	50,000-120,000 CNY	no	no	no	TRUE	TRUE	TRUE	TRUE	TRUE	TRUE	TRUE	TRUE	TRUE	TRUE
36	urban areas	married	≥ 1	no	high-tech	university	> 120,000 CNY	no	no	no	TRUE	FALSE	TRUE	FALSE	TRUE	FALSE	FALSE	FALSE	FALSE	FALSE
56	urban areas	married	≥ 1	yes	high-tech	high school or vocational school	> 120,000 CNY	no	yes	no	FALSE	FALSE	FALSE	TRUE	FALSE	TRUE	TRUE	TRUE	TRUE	TRUE
31	rural areas	married	≥ 1	no	non-high-tech	high school or vocational school	< 50,000 CNY	no	no	no	FALSE	FALSE	FALSE	FALSE	FALSE	FALSE	FALSE	FALSE	FALSE	FALSE
31	rural areas	married	≥ 1	no	non-high-tech	master and above	> 120,000 CNY	no	no	no	TRUE	TRUE	TRUE	TRUE	TRUE	TRUE	TRUE	TRUE	TRUE	TRUE
48	urban areas	married	≥ 1	yes	high-tech	university	> 120,000 CNY	yes	yes	yes	TRUE	TRUE	TRUE	FALSE	TRUE	FALSE	FALSE	FALSE	TRUE	TRUE
40	urban areas	married	≥ 1	no	non-high-tech	university	> 120,000 CNY	no	no	no	TRUE	FALSE	TRUE	TRUE	TRUE	TRUE	FALSE	TRUE	FALSE	TRUE
44	urban areas	married	≥ 1	no	high-tech	university	50,000-120,000 CNY	no	no	no	TRUE	TRUE	TRUE	FALSE	TRUE	FALSE	TRUE	TRUE	TRUE	FALSE
48	urban areas	married	≥ 1	yes	high-tech	junior college	50,000-120,000 CNY	yes	no	no	TRUE	TRUE	TRUE	TRUE	TRUE	TRUE	FALSE	FALSE	TRUE	TRUE
28	urban areas	unmarried	none	no	non-high-tech	master and above	> 120,000 CNY	no	no	no	TRUE	TRUE	TRUE	TRUE	TRUE	FALSE	FALSE	TRUE	TRUE	FALSE
52	urban areas	married	≥ 1	no	non-high-tech	high school or vocational school	< 50,000 CNY	no	no	no	TRUE	TRUE	TRUE	TRUE	TRUE	TRUE	TRUE	TRUE	TRUE	TRUE
46	urban areas	married	none	yes	non-high-tech	junior college	50,000-120,000 CNY	no	no	no	TRUE	TRUE	TRUE	TRUE	TRUE	TRUE	TRUE	TRUE	TRUE	TRUE
50	urban areas	married	≥ 1	yes	high-tech	university	> 120,000 CNY	no	no	no	TRUE	TRUE	TRUE	FALSE	TRUE	TRUE	TRUE	FALSE	TRUE	TRUE
46	urban areas	married	≥ 1	no	high-tech	university	50,000-120,000 CNY	yes	no	no	FALSE	TRUE	TRUE	TRUE	TRUE	TRUE	FALSE	TRUE	TRUE	TRUE
48	urban areas	married	≥ 1	yes	high-tech	university	50,000-120,000 CNY	yes	no	no	TRUE	TRUE	TRUE	FALSE	TRUE	FALSE	TRUE	TRUE	TRUE	TRUE
34	urban areas	married	≥ 1	no	high-tech	university	50,000-120,000 CNY	no	no	no	TRUE	TRUE	TRUE	FALSE	TRUE	TRUE	TRUE	TRUE	TRUE	TRUE
29	rural areas	married	none	no	non-high-tech	university	50,000-120,000 CNY	no	no	no	TRUE	TRUE	FALSE	FALSE	TRUE	FALSE	FALSE	FALSE	FALSE	FALSE
59	urban areas	married	≥ 1	no	non-high-tech	high school or vocational school	< 50,000 CNY	no	no	no	TRUE	TRUE	TRUE	TRUE	TRUE	TRUE	TRUE	TRUE	TRUE	TRUE
51	urban areas	married	≥ 1	no	high-tech	university	> 120,000 CNY	no	no	no	TRUE	TRUE	TRUE	TRUE	TRUE	TRUE	FALSE	FALSE	TRUE	TRUE
51	urban areas	married	≥ 1	no	high-tech	junior college	> 120,000 CNY	no	no	no	TRUE	TRUE	TRUE	FALSE	TRUE	FALSE	FALSE	FALSE	TRUE	TRUE
23	rural areas	unmarried	none	no	non-high-tech	university	> 120,000 CNY	no	no	no	TRUE	TRUE	TRUE	TRUE	TRUE	TRUE	TRUE	TRUE	FALSE	TRUE
24	rural areas	unmarried	none	no	high-tech	university	50,000-120,000 CNY	no	no	no	TRUE	TRUE	TRUE	TRUE	TRUE	FALSE	TRUE	TRUE	TRUE	TRUE
32	urban areas	married	≥ 1	yes	high-tech	university	> 120,000 CNY	no	no	no	TRUE	FALSE	TRUE	TRUE	TRUE	TRUE	TRUE	FALSE	FALSE	TRUE
52	urban areas	married	≥ 1	no	high-tech	university	> 120,000 CNY	yes	yes	no	TRUE	TRUE	TRUE	FALSE	TRUE	FALSE	TRUE	TRUE	FALSE	TRUE
25	rural areas	unmarried	none	no	non-high-tech	university	50,000-120,000 CNY	no	no	no	TRUE	TRUE	FALSE	FALSE	FALSE	FALSE	FALSE	FALSE	TRUE	TRUE
36	urban areas	married	≥ 1	yes	high-tech	university	> 120,000 CNY	yes	yes	no	FALSE	TRUE	TRUE	TRUE	TRUE	TRUE	TRUE	TRUE	TRUE	TRUE
34	urban areas	married	≥ 1	yes	high-tech	junior college	50,000-120,000 CNY	no	no	no	TRUE	TRUE	TRUE	FALSE	TRUE	TRUE	FALSE	TRUE	TRUE	TRUE
30	urban areas	unmarried	none	yes	high-tech	university	> 120,000 CNY	no	no	no	TRUE	FALSE	TRUE	TRUE	TRUE	TRUE	TRUE	TRUE	TRUE	TRUE
50	urban areas	married	≥ 1	yes	high-tech	university	> 120,000 CNY	yes	no	no	TRUE	TRUE	TRUE	TRUE	TRUE	TRUE	TRUE	TRUE	TRUE	TRUE
49	urban areas	married	≥ 1	no	high-tech	university	50,000-120,000 CNY	no	no	no	TRUE	TRUE	TRUE	TRUE	TRUE	FALSE	TRUE	TRUE	FALSE	TRUE
35	urban areas	married	≥ 1	yes	high-tech	university	50,000-120,000 CNY	yes	no	no	TRUE	TRUE	TRUE	TRUE	TRUE	FALSE	FALSE	TRUE	TRUE	TRUE
35	urban areas	married	≥ 1	yes	high-tech	university	> 120,000 CNY	no	no	no	TRUE	TRUE	TRUE	TRUE	TRUE	TRUE	TRUE	TRUE	TRUE	TRUE
53	urban areas	married	≥ 1	yes	high-tech	junior college	50,000-120,000 CNY	no	no	no	TRUE	TRUE	TRUE	FALSE	TRUE	FALSE	TRUE	TRUE	FALSE	TRUE
35	rural areas	married	≥ 1	yes	high-tech	university	50,000-120,000 CNY	no	no	no	TRUE	TRUE	TRUE	TRUE	TRUE	TRUE	TRUE	TRUE	TRUE	TRUE
33	urban areas	married	≥ 1	yes	high-tech	university	50,000-120,000 CNY	yes	no	no	TRUE	TRUE	TRUE	TRUE	TRUE	TRUE	TRUE	TRUE	FALSE	TRUE
52	urban areas	married	none	yes	high-tech	university	> 120,000 CNY	yes	no	no	TRUE	TRUE	TRUE	TRUE	TRUE	FALSE	TRUE	TRUE	TRUE	TRUE
35	urban areas	married	≥ 1	no	high-tech	university	50,000-120,000 CNY	no	no	no	TRUE	TRUE	TRUE	TRUE	TRUE	FALSE	TRUE	TRUE	TRUE	FALSE
44	urban areas	married	≥ 1	yes	high-tech	university	> 120,000 CNY	no	no	no	TRUE	TRUE	TRUE	TRUE	TRUE	TRUE	TRUE	TRUE	TRUE	TRUE
39	urban areas	married	≥ 1	yes	high-tech	university	> 120,000 CNY	no	no	no	TRUE	TRUE	TRUE	TRUE	TRUE	TRUE	TRUE	TRUE	FALSE	FALSE
27	urban areas	unmarried	none	yes	non-high-tech	university	50,000-120,000 CNY	no	no	no	TRUE	FALSE	TRUE	TRUE	TRUE	TRUE	TRUE	TRUE	FALSE	TRUE
39	urban areas	married	≥ 1	yes	high-tech	master and above	> 120,000 CNY	no	yes	no	FALSE	TRUE	TRUE	TRUE	TRUE	FALSE	TRUE	TRUE	TRUE	TRUE
30	urban areas	married	≥ 1	no	non-high-tech	junior college	50,000-120,000 CNY	no	no	no	TRUE	TRUE	TRUE	TRUE	TRUE	TRUE	TRUE	TRUE	TRUE	TRUE
26	rural areas	unmarried	none	yes	non-high-tech	junior college	< 50,000 CNY	no	no	no	TRUE	TRUE	TRUE	TRUE	TRUE	TRUE	TRUE	TRUE	TRUE	TRUE
50	urban areas	married	≥ 1	yes	high-tech	junior college	> 120,000 CNY	no	no	no	TRUE	TRUE	TRUE	TRUE	TRUE	TRUE	FALSE	TRUE	TRUE	TRUE
37	urban areas	married	≥ 1	yes	high-tech	junior college	> 120,000 CNY	no	no	no	TRUE	FALSE	TRUE	FALSE	TRUE	TRUE	TRUE	TRUE	FALSE	TRUE
55	urban areas	married	≥ 1	yes	high-tech	university	> 120,000 CNY	yes	yes	yes	TRUE	TRUE	TRUE	FALSE	TRUE	FALSE	TRUE	TRUE	TRUE	TRUE
46	urban areas	married	≥ 1	yes	high-tech	university	50,000-120,000 CNY	no	no	no	TRUE	TRUE	TRUE	TRUE	TRUE	TRUE	TRUE	TRUE	TRUE	TRUE
29	urban areas	married	none	yes	high-tech	master and above	> 120,000 CNY	yes	yes	no	TRUE	TRUE	TRUE	TRUE	TRUE	TRUE	TRUE	TRUE	FALSE	TRUE
43	urban areas	married	≥ 1	yes	non-high-tech	high school or vocational school	50,000-120,000 CNY	yes	no	no	TRUE	TRUE	TRUE	TRUE	TRUE	TRUE	TRUE	TRUE	TRUE	TRUE
34	urban areas	married	≥ 1	no	non-high-tech	university	> 120,000 CNY	no	yes	no	FALSE	TRUE	TRUE	TRUE	TRUE	FALSE	FALSE	FALSE	TRUE	FALSE
53	urban areas	married	≥ 1	yes	high-tech	university	50,000-120,000 CNY	no	no	no	TRUE	TRUE	TRUE	TRUE	TRUE	FALSE	TRUE	TRUE	TRUE	TRUE
36	urban areas	married	≥ 1	yes	high-tech	university	> 120,000 CNY	no	no	no	TRUE	TRUE	TRUE	FALSE	TRUE	TRUE	TRUE	TRUE	TRUE	TRUE
30	urban areas	unmarried	none	yes	high-tech	university	50,000-120,000 CNY	no	yes	no	TRUE	TRUE	TRUE	TRUE	TRUE	TRUE	TRUE	TRUE	TRUE	TRUE
30	rural areas	unmarried	none	no	high-tech	university	50,000-120,000 CNY	yes	no	no	TRUE	FALSE	TRUE	TRUE	TRUE	TRUE	TRUE	TRUE	FALSE	TRUE
26	urban areas	unmarried	none	yes	high-tech	university	> 120,000 CNY	no	yes	no	TRUE	TRUE	TRUE	FALSE	TRUE	FALSE	TRUE	TRUE	TRUE	TRUE
26	urban areas	unmarried	none	yes	high-tech	university	50,000-120,000 CNY	no	no	no	FALSE	TRUE	TRUE	TRUE	TRUE	TRUE	FALSE	FALSE	TRUE	FALSE
49	rural areas	married	≥ 1	no	non-high-tech	high school or vocational school	< 50,000 CNY	yes	yes	no	TRUE	TRUE	TRUE	TRUE	TRUE	TRUE	TRUE	TRUE	TRUE	TRUE
30	urban areas	married	≥ 1	yes	high-tech	university	> 120,000 CNY	yes	no	no	TRUE	TRUE	TRUE	TRUE	TRUE	TRUE	TRUE	TRUE	TRUE	TRUE
45	urban areas	married	≥ 1	no	high-tech	university	> 120,000 CNY	no	no	no	FALSE	TRUE	TRUE	FALSE	TRUE	TRUE	TRUE	FALSE	TRUE	TRUE
32	rural areas	married	≥ 1	yes	high-tech	junior college	50,000-120,000 CNY	no	no	no	TRUE	TRUE	TRUE	TRUE	TRUE	TRUE	FALSE	TRUE	TRUE	TRUE
53	urban areas	married	≥ 1	no	high-tech	master and above	50,000-120,000 CNY	no	no	no	FALSE	TRUE	TRUE	TRUE	TRUE	TRUE	TRUE	TRUE	FALSE	TRUE
38	urban areas	married	≥ 1	no	non-high-tech	master and above	50,000-120,000 CNY	no	yes	no	TRUE	FALSE	TRUE	TRUE	TRUE	FALSE	TRUE	TRUE	FALSE	FALSE
28	rural areas	unmarried	none	no	high-tech	university	50,000-120,000 CNY	no	no	no	FALSE	TRUE	TRUE	FALSE	TRUE	TRUE	TRUE	TRUE	TRUE	TRUE
45	urban areas	married	≥ 1	no	high-tech	junior college	50,000-120,000 CNY	no	no	no	TRUE	TRUE	TRUE	TRUE	TRUE	TRUE	TRUE	TRUE	TRUE	FALSE
38	urban areas	married	≥ 1	no	non-high-tech	high school or vocational school	< 50,000 CNY	no	yes	no	TRUE	TRUE	TRUE	TRUE	TRUE	TRUE	TRUE	TRUE	TRUE	TRUE
32	urban areas	married	≥ 1	no	high-tech	university	50,000-120,000 CNY	no	yes	no	TRUE	TRUE	TRUE	TRUE	TRUE	TRUE	TRUE	TRUE	FALSE	TRUE
51	urban areas	married	≥ 1	yes	high-tech	university	> 120,000 CNY	yes	no	no	TRUE	TRUE	TRUE	FALSE	TRUE	FALSE	TRUE	TRUE	FALSE	TRUE
56	urban areas	married	≥ 1	yes	high-tech	high school or vocational school	> 120,000 CNY	yes	no	no	TRUE	TRUE	TRUE	FALSE	TRUE	FALSE	TRUE	TRUE	TRUE	TRUE
34	urban areas	married	≥ 1	no	non-high-tech	junior college	> 120,000 CNY	no	no	no	TRUE	FALSE	FALSE	FALSE	TRUE	FALSE	FALSE	FALSE	FALSE	FALSE
38	rural areas	married	≥ 1	no	high-tech	junior college	50,000-120,000 CNY	no	no	no	TRUE	TRUE	TRUE	TRUE	TRUE	TRUE	TRUE	TRUE	TRUE	TRUE
50	urban areas	married	≥ 1	no	non-high-tech	junior college	> 120,000 CNY	no	no	no	FALSE	FALSE	FALSE	FALSE	TRUE	FALSE	TRUE	TRUE	FALSE	FALSE
43	rural areas	married	≥ 1	no	non-high-tech	high school or vocational school	< 50,000 CNY	no	no	no	FALSE	FALSE	FALSE	FALSE	FALSE	FALSE	FALSE	FALSE	FALSE	FALSE
42	urban areas	married	≥ 1	no	non-high-tech	junior high school or below	< 50,000 CNY	no	no	no	TRUE	TRUE	TRUE	TRUE	TRUE	TRUE	TRUE	TRUE	TRUE	TRUE
48	urban areas	married	≥ 1	yes	high-tech	university	50,000-120,000 CNY	no	yes	yes	TRUE	TRUE	TRUE	TRUE	TRUE	FALSE	TRUE	TRUE	TRUE	TRUE
69	urban areas	married	≥ 1	no	non-high-tech	junior high school or below	< 50,000 CNY	no	no	no	FALSE	FALSE	FALSE	FALSE	FALSE	FALSE	FALSE	FALSE	FALSE	FALSE
54	urban areas	married	≥ 1	yes	high-tech	university	> 120,000 CNY	no	no	no	TRUE	TRUE	TRUE	TRUE	TRUE	TRUE	TRUE	TRUE	TRUE	TRUE
36	urban areas	married	≥ 1	no	non-high-tech	university	> 120,000 CNY	yes	no	no	TRUE	TRUE	TRUE	TRUE	TRUE	TRUE	TRUE	TRUE	TRUE	TRUE
42	urban areas	married	≥ 1	yes	high-tech	university	> 120,000 CNY	yes	no	no	TRUE	TRUE	TRUE	TRUE	TRUE	TRUE	TRUE	TRUE	TRUE	TRUE
47	urban areas	married	≥ 1	yes	high-tech	university	50,000-120,000 CNY	no	no	no	TRUE	TRUE	TRUE	FALSE	TRUE	TRUE	TRUE	TRUE	FALSE	TRUE
27	urban areas	married	≥ 1	yes	non-high-tech	university	> 120,000 CNY	no	no	no	TRUE	TRUE	TRUE	TRUE	TRUE	TRUE	TRUE	TRUE	FALSE	TRUE
31	rural areas	married	≥ 1	no	high-tech	university	> 120,000 CNY	no	no	no	FALSE	FALSE	TRUE	TRUE	TRUE	TRUE	TRUE	TRUE	TRUE	TRUE
31	urban areas	married	≥ 1	no	high-tech	university	50,000-120,000 CNY	no	no	no	TRUE	TRUE	TRUE	TRUE	TRUE	TRUE	TRUE	TRUE	TRUE	FALSE
32	urban areas	married	≥ 1	no	non-high-tech	university	> 120,000 CNY	no	no	no	TRUE	TRUE	TRUE	TRUE	TRUE	TRUE	TRUE	TRUE	FALSE	TRUE
28	urban areas	married	none	no	high-tech	university	50,000-120,000 CNY	no	no	no	TRUE	FALSE	TRUE	TRUE	TRUE	FALSE	FALSE	FALSE	FALSE	TRUE
40	urban areas	married	≥ 1	yes	high-tech	master and above	50,000-120,000 CNY	no	no	no	TRUE	TRUE	TRUE	TRUE	TRUE	TRUE	TRUE	TRUE	TRUE	TRUE
48	urban areas	married	≥ 1	yes	high-tech	junior college	50,000-120,000 CNY	no	yes	no	TRUE	TRUE	TRUE	TRUE	TRUE	TRUE	TRUE	TRUE	TRUE	TRUE
34	rural areas	married	≥ 1	yes	non-high-tech	university	50,000-120,000 CNY	no	no	no	TRUE	FALSE	TRUE	FALSE	TRUE	TRUE	FALSE	FALSE	TRUE	FALSE
21	urban areas	unmarried	none	no	non-high-tech	university	> 120,000 CNY	no	no	no	TRUE	FALSE	TRUE	TRUE	TRUE	TRUE	FALSE	FALSE	TRUE	TRUE
35	urban areas	married	≥ 1	yes	non-high-tech	university	< 50,000 CNY	no	no	no	TRUE	TRUE	TRUE	TRUE	TRUE	TRUE	TRUE	TRUE	TRUE	TRUE
43	urban areas	married	≥ 1	no	high-tech	master and above	> 120,000 CNY	yes	no	no	TRUE	TRUE	TRUE	TRUE	TRUE	TRUE	TRUE	TRUE	TRUE	TRUE
48	rural areas	married	≥ 1	yes	non-high-tech	junior high school or below	50,000-120,000 CNY	yes	no	no	TRUE	TRUE	TRUE	TRUE	TRUE	TRUE	TRUE	TRUE	TRUE	TRUE
34	urban areas	married	≥ 1	no	non-high-tech	university	50,000-120,000 CNY	no	no	no	TRUE	FALSE	TRUE	FALSE	TRUE	FALSE	FALSE	FALSE	FALSE	TRUE
42	rural areas	married	≥ 1	no	non-high-tech	junior high school or below	50,000-120,000 CNY	no	no	no	TRUE	TRUE	TRUE	TRUE	TRUE	TRUE	TRUE	TRUE	TRUE	TRUE
26	rural areas	unmarried	none	no	high-tech	junior college	50,000-120,000 CNY	no	no	no	TRUE	TRUE	TRUE	TRUE	TRUE	TRUE	TRUE	TRUE	FALSE	TRUE
41	urban areas	married	≥ 1	no	high-tech	junior college	> 120,000 CNY	yes	no	no	TRUE	TRUE	FALSE	TRUE	FALSE	TRUE	TRUE	TRUE	TRUE	TRUE
30	urban areas	unmarried	none	yes	high-tech	master and above	50,000-120,000 CNY	no	no	no	TRUE	TRUE	TRUE	TRUE	TRUE	TRUE	TRUE	TRUE	TRUE	TRUE
40	urban areas	married	≥ 1	no	non-high-tech	master and above	> 120,000 CNY	no	no	no	TRUE	TRUE	TRUE	TRUE	TRUE	TRUE	TRUE	TRUE	FALSE	TRUE
30	urban areas	married	≥ 1	yes	high-tech	university	> 120,000 CNY	no	no	no	TRUE	TRUE	TRUE	TRUE	TRUE	FALSE	FALSE	FALSE	FALSE	TRUE
33	urban areas	married	≥ 1	no	non-high-tech	junior college	> 120,000 CNY	no	no	no	TRUE	TRUE	TRUE	TRUE	TRUE	TRUE	TRUE	TRUE	TRUE	TRUE
33	urban areas	married	≥ 1	yes	non-high-tech	university	> 120,000 CNY	no	no	no	TRUE	TRUE	TRUE	FALSE	TRUE	FALSE	TRUE	TRUE	TRUE	FALSE
35	rural areas	married	≥ 1	no	non-high-tech	high school or vocational school	50,000-120,000 CNY	no	no	no	TRUE	TRUE	TRUE	TRUE	TRUE	TRUE	TRUE	TRUE	TRUE	TRUE
24	urban areas	unmarried	none	yes	high-tech	junior college	> 120,000 CNY	yes	no	no	TRUE	TRUE	TRUE	FALSE	TRUE	TRUE	TRUE	TRUE	FALSE	TRUE
24	urban areas	unmarried	none	yes	non-high-tech	junior college	< 50,000 CNY	no	no	no	FALSE	FALSE	FALSE	FALSE	FALSE	FALSE	FALSE	FALSE	FALSE	FALSE
54	urban areas	married	≥ 1	no	non-high-tech	junior college	> 120,000 CNY	no	no	no	FALSE	TRUE	TRUE	TRUE	TRUE	TRUE	FALSE	FALSE	FALSE	TRUE
31	rural areas	married	≥ 1	no	non-high-tech	university	> 120,000 CNY	no	no	no	TRUE	TRUE	TRUE	FALSE	TRUE	TRUE	TRUE	TRUE	TRUE	TRUE
42	rural areas	married	≥ 1	no	high-tech	university	50,000-120,000 CNY	no	yes	no	TRUE	TRUE	TRUE	FALSE	TRUE	FALSE	FALSE	FALSE	FALSE	FALSE
58	urban areas	married	≥ 1	yes	high-tech	junior college	50,000-120,000 CNY	no	no	no	TRUE	TRUE	TRUE	FALSE	TRUE	FALSE	FALSE	FALSE	TRUE	TRUE
27	rural areas	married	none	yes	high-tech	university	> 120,000 CNY	no	no	no	FALSE	TRUE	TRUE	FALSE	TRUE	FALSE	TRUE	TRUE	FALSE	TRUE
45	rural areas	married	≥ 1	no	non-high-tech	junior high school or below	< 50,000 CNY	no	no	no	TRUE	TRUE	TRUE	TRUE	TRUE	TRUE	TRUE	TRUE	TRUE	TRUE
39	urban areas	married	≥ 1	yes	non-high-tech	university	> 120,000 CNY	no	no	no	TRUE	TRUE	TRUE	FALSE	TRUE	FALSE	TRUE	TRUE	TRUE	TRUE
24	urban areas	unmarried	none	no	non-high-tech	university	> 120,000 CNY	no	no	no	TRUE	TRUE	TRUE	FALSE	TRUE	TRUE	TRUE	TRUE	TRUE	TRUE
37	urban areas	married	≥ 1	no	high-tech	university	50,000-120,000 CNY	no	yes	no	TRUE	FALSE	TRUE	FALSE	TRUE	TRUE	FALSE	FALSE	TRUE	TRUE
54	urban areas	married	≥ 1	yes	high-tech	university	> 120,000 CNY	yes	no	no	TRUE	TRUE	TRUE	TRUE	TRUE	TRUE	TRUE	TRUE	TRUE	TRUE
37	urban areas	married	≥ 1	no	non-high-tech	high school or vocational school	50,000-120,000 CNY	yes	no	no	TRUE	TRUE	TRUE	TRUE	TRUE	TRUE	TRUE	TRUE	TRUE	TRUE
42	urban areas	married	≥ 1	no	non-high-tech	junior college	> 120,000 CNY	no	no	no	TRUE	TRUE	TRUE	FALSE	TRUE	TRUE	FALSE	FALSE	FALSE	TRUE
35	urban areas	married	≥ 1	no	non-high-tech	junior college	> 120,000 CNY	no	no	no	TRUE	FALSE	TRUE	FALSE	TRUE	FALSE	FALSE	FALSE	FALSE	TRUE
41	urban areas	married	≥ 1	yes	non-high-tech	junior college	50,000-120,000 CNY	no	yes	no	TRUE	TRUE	TRUE	TRUE	TRUE	TRUE	TRUE	TRUE	TRUE	TRUE
28	rural areas	unmarried	none	no	non-high-tech	university	> 120,000 CNY	no	no	no	TRUE	TRUE	TRUE	TRUE	TRUE	TRUE	FALSE	FALSE	TRUE	FALSE
20	rural areas	unmarried	none	no	high-tech	university	50,000-120,000 CNY	no	no	no	TRUE	TRUE	TRUE	TRUE	TRUE	TRUE	TRUE	TRUE	TRUE	FALSE
39	urban areas	married	≥ 1	no	high-tech	university	50,000-120,000 CNY	no	yes	no	TRUE	TRUE	TRUE	FALSE	TRUE	FALSE	TRUE	TRUE	TRUE	TRUE
33	rural areas	married	≥ 1	no	non-high-tech	university	> 120,000 CNY	no	no	no	TRUE	TRUE	TRUE	TRUE	TRUE	FALSE	TRUE	TRUE	TRUE	TRUE
32	urban areas	married	≥ 1	no	high-tech	university	50,000-120,000 CNY	no	no	no	FALSE	TRUE	TRUE	FALSE	TRUE	TRUE	FALSE	TRUE	FALSE	FALSE
40	urban areas	married	≥ 1	no	high-tech	university	50,000-120,000 CNY	no	yes	no	TRUE	TRUE	TRUE	TRUE	TRUE	TRUE	FALSE	FALSE	TRUE	TRUE
54	urban areas	married	≥ 1	yes	high-tech	university	> 120,000 CNY	no	yes	no	TRUE	TRUE	TRUE	TRUE	TRUE	TRUE	TRUE	TRUE	TRUE	TRUE
28	rural areas	unmarried	none	yes	non-high-tech	high school or vocational school	< 50,000 CNY	no	no	no	FALSE	FALSE	FALSE	FALSE	FALSE	FALSE	FALSE	FALSE	FALSE	FALSE
34	urban areas	married	≥ 1	yes	high-tech	university	50,000-120,000 CNY	no	no	no	TRUE	TRUE	TRUE	TRUE	TRUE	FALSE	TRUE	TRUE	TRUE	TRUE
43	rural areas	married	≥ 1	no	non-high-tech	junior high school or below	< 50,000 CNY	no	no	no	TRUE	TRUE	TRUE	TRUE	TRUE	TRUE	TRUE	TRUE	TRUE	TRUE
45	urban areas	married	≥ 1	no	non-high-tech	university	50,000-120,000 CNY	yes	yes	no	TRUE	TRUE	TRUE	TRUE	TRUE	TRUE	TRUE	TRUE	TRUE	TRUE
47	urban areas	married	≥ 1	yes	high-tech	junior college	50,000-120,000 CNY	no	no	no	TRUE	TRUE	TRUE	TRUE	TRUE	TRUE	TRUE	TRUE	TRUE	TRUE
54	urban areas	married	≥ 1	yes	high-tech	university	> 120,000 CNY	yes	yes	no	TRUE	TRUE	TRUE	TRUE	TRUE	TRUE	TRUE	TRUE	TRUE	TRUE
48	urban areas	married	≥ 1	no	high-tech	junior college	> 120,000 CNY	yes	no	no	TRUE	TRUE	TRUE	FALSE	TRUE	FALSE	FALSE	FALSE	TRUE	FALSE
32	urban areas	married	none	yes	non-high-tech	university	> 120,000 CNY	yes	yes	no	TRUE	TRUE	TRUE	FALSE	TRUE	TRUE	TRUE	TRUE	TRUE	TRUE
30	rural areas	unmarried	none	no	non-high-tech	university	< 50,000 CNY	no	no	no	TRUE	TRUE	TRUE	TRUE	TRUE	TRUE	TRUE	TRUE	TRUE	TRUE
47	urban areas	married	≥ 1	yes	non-high-tech	university	> 120,000 CNY	no	no	no	TRUE	TRUE	TRUE	FALSE	TRUE	FALSE	TRUE	TRUE	TRUE	TRUE
30	rural areas	unmarried	none	no	non-high-tech	high school or vocational school	50,000-120,000 CNY	yes	no	no	TRUE	TRUE	TRUE	TRUE	TRUE	TRUE	TRUE	TRUE	TRUE	TRUE
29	rural areas	married	≥ 1	yes	high-tech	high school or vocational school	50,000-120,000 CNY	yes	no	no	TRUE	TRUE	TRUE	TRUE	TRUE	TRUE	TRUE	TRUE	TRUE	TRUE
28	urban areas	unmarried	none	yes	high-tech	junior college	50,000-120,000 CNY	no	no	no	TRUE	TRUE	TRUE	TRUE	TRUE	TRUE	TRUE	TRUE	FALSE	TRUE
35	urban areas	married	≥ 1	yes	high-tech	junior college	> 120,000 CNY	no	no	no	TRUE	FALSE	TRUE	TRUE	TRUE	TRUE	TRUE	TRUE	TRUE	FALSE
31	rural areas	married	≥ 1	no	high-tech	junior college	50,000-120,000 CNY	no	no	no	TRUE	TRUE	TRUE	TRUE	TRUE	TRUE	TRUE	TRUE	TRUE	TRUE
26	urban areas	unmarried	none	no	high-tech	university	50,000-120,000 CNY	no	no	no	TRUE	TRUE	TRUE	FALSE	TRUE	FALSE	TRUE	TRUE	FALSE	TRUE
39	urban areas	married	≥ 1	yes	high-tech	junior college	> 120,000 CNY	yes	yes	no	TRUE	TRUE	TRUE	TRUE	TRUE	FALSE	FALSE	FALSE	TRUE	TRUE
52	urban areas	married	≥ 1	yes	high-tech	university	50,000-120,000 CNY	yes	no	no	TRUE	TRUE	TRUE	TRUE	TRUE	TRUE	TRUE	TRUE	TRUE	TRUE
50	urban areas	married	none	yes	high-tech	high school or vocational school	50,000-120,000 CNY	yes	no	no	TRUE	TRUE	TRUE	TRUE	TRUE	TRUE	TRUE	TRUE	TRUE	TRUE
46	urban areas	married	≥ 1	yes	high-tech	university	50,000-120,000 CNY	yes	no	no	TRUE	TRUE	TRUE	FALSE	TRUE	TRUE	TRUE	TRUE	TRUE	TRUE
58	urban areas	married	≥ 1	no	high-tech	high school or vocational school	50,000-120,000 CNY	no	yes	no	TRUE	TRUE	TRUE	TRUE	TRUE	TRUE	TRUE	TRUE	TRUE	TRUE
39	urban areas	married	≥ 1	yes	high-tech	university	50,000-120,000 CNY	no	no	no	TRUE	TRUE	TRUE	FALSE	TRUE	FALSE	TRUE	TRUE	TRUE	TRUE
50	urban areas	married	≥ 1	no	non-high-tech	junior college	> 120,000 CNY	yes	no	no	TRUE	TRUE	TRUE	FALSE	TRUE	FALSE	TRUE	TRUE	TRUE	TRUE
53	urban areas	married	≥ 1	yes	high-tech	university	> 120,000 CNY	no	no	no	TRUE	TRUE	TRUE	FALSE	TRUE	TRUE	FALSE	FALSE	TRUE	TRUE
52	urban areas	married	≥ 1	no	high-tech	university	50,000-120,000 CNY	no	no	no	FALSE	FALSE	FALSE	FALSE	TRUE	FALSE	FALSE	TRUE	TRUE	FALSE
36	urban areas	married	none	yes	non-high-tech	junior college	50,000-120,000 CNY	no	no	no	TRUE	TRUE	TRUE	TRUE	TRUE	TRUE	TRUE	TRUE	TRUE	TRUE
33	urban areas	married	≥ 1	no	high-tech	university	> 120,000 CNY	no	no	no	TRUE	TRUE	TRUE	FALSE	TRUE	FALSE	FALSE	FALSE	FALSE	TRUE
28	rural areas	married	≥ 1	no	non-high-tech	high school or vocational school	< 50,000 CNY	no	no	no	TRUE	TRUE	TRUE	TRUE	TRUE	TRUE	TRUE	TRUE	TRUE	TRUE
39	urban areas	married	≥ 1	no	non-high-tech	junior college	50,000-120,000 CNY	no	no	no	TRUE	TRUE	TRUE	TRUE	TRUE	TRUE	TRUE	TRUE	TRUE	TRUE
26	rural areas	unmarried	none	yes	non-high-tech	junior college	50,000-120,000 CNY	yes	no	no	TRUE	TRUE	TRUE	TRUE	TRUE	TRUE	TRUE	TRUE	TRUE	TRUE
29	urban areas	married	≥ 1	no	non-high-tech	high school or vocational school	50,000-120,000 CNY	no	no	no	TRUE	TRUE	TRUE	TRUE	TRUE	TRUE	TRUE	TRUE	TRUE	TRUE
37	urban areas	married	none	yes	non-high-tech	university	> 120,000 CNY	no	no	no	TRUE	TRUE	TRUE	TRUE	TRUE	TRUE	TRUE	TRUE	TRUE	TRUE
47	urban areas	married	≥ 1	yes	non-high-tech	university	50,000-120,000 CNY	no	no	no	TRUE	TRUE	TRUE	TRUE	TRUE	TRUE	TRUE	TRUE	TRUE	TRUE
41	rural areas	married	≥ 1	no	high-tech	university	> 120,000 CNY	no	no	no	TRUE	FALSE	TRUE	TRUE	TRUE	TRUE	TRUE	TRUE	TRUE	TRUE
37	rural areas	married	≥ 1	no	non-high-tech	junior high school or below	50,000-120,000 CNY	no	no	no	TRUE	TRUE	TRUE	TRUE	TRUE	TRUE	TRUE	TRUE	TRUE	TRUE
27	rural areas	unmarried	none	no	non-high-tech	junior college	50,000-120,000 CNY	no	no	no	TRUE	TRUE	TRUE	TRUE	TRUE	TRUE	TRUE	TRUE	TRUE	TRUE
34	urban areas	married	≥ 1	yes	high-tech	university	> 120,000 CNY	no	yes	no	TRUE	TRUE	TRUE	TRUE	TRUE	TRUE	TRUE	TRUE	TRUE	TRUE
32	urban areas	married	none	no	high-tech	university	> 120,000 CNY	no	no	no	TRUE	TRUE	TRUE	TRUE	TRUE	TRUE	TRUE	FALSE	TRUE	FALSE
27	rural areas	unmarried	none	no	non-high-tech	junior college	< 50,000 CNY	no	no	no	TRUE	TRUE	TRUE	TRUE	TRUE	TRUE	TRUE	TRUE	TRUE	TRUE
43	urban areas	married	≥ 1	no	high-tech	university	> 120,000 CNY	no	no	no	TRUE	TRUE	TRUE	TRUE	TRUE	TRUE	FALSE	FALSE	TRUE	TRUE
24	urban areas	unmarried	none	yes	high-tech	junior college	50,000-120,000 CNY	no	no	no	TRUE	TRUE	TRUE	TRUE	TRUE	TRUE	FALSE	FALSE	TRUE	TRUE
23	urban areas	unmarried	none	yes	high-tech	junior college	50,000-120,000 CNY	no	no	no	TRUE	TRUE	TRUE	TRUE	TRUE	TRUE	TRUE	TRUE	TRUE	TRUE
35	rural areas	married	≥ 1	no	non-high-tech	junior high school or below	50,000-120,000 CNY	no	no	no	TRUE	TRUE	TRUE	TRUE	TRUE	TRUE	TRUE	TRUE	TRUE	TRUE
27	urban areas	unmarried	none	no	high-tech	master and above	50,000-120,000 CNY	no	no	no	TRUE	TRUE	TRUE	FALSE	TRUE	FALSE	TRUE	TRUE	TRUE	FALSE
50	urban areas	married	≥ 1	no	high-tech	university	50,000-120,000 CNY	no	no	no	TRUE	TRUE	TRUE	FALSE	TRUE	TRUE	TRUE	FALSE	TRUE	TRUE
23	rural areas	unmarried	none	yes	non-high-tech	junior college	< 50,000 CNY	no	no	no	TRUE	TRUE	TRUE	TRUE	TRUE	TRUE	TRUE	TRUE	TRUE	TRUE
29	urban areas	married	≥ 1	no	high-tech	university	50,000-120,000 CNY	no	no	no	TRUE	TRUE	TRUE	TRUE	TRUE	TRUE	TRUE	TRUE	TRUE	TRUE
31	urban areas	unmarried	none	no	non-high-tech	master and above	> 120,000 CNY	no	no	no	TRUE	TRUE	TRUE	TRUE	TRUE	TRUE	TRUE	TRUE	TRUE	TRUE
51	urban areas	married	≥ 1	yes	non-high-tech	junior college	50,000-120,000 CNY	no	no	no	TRUE	TRUE	TRUE	TRUE	TRUE	TRUE	TRUE	TRUE	TRUE	TRUE
46	urban areas	married	≥ 1	no	high-tech	junior college	50,000-120,000 CNY	no	no	no	TRUE	TRUE	TRUE	TRUE	TRUE	TRUE	TRUE	TRUE	TRUE	TRUE
56	urban areas	married	≥ 1	no	non-high-tech	junior high school or below	50,000-120,000 CNY	no	no	no	TRUE	TRUE	TRUE	TRUE	TRUE	TRUE	TRUE	TRUE	TRUE	TRUE
49	urban areas	married	≥ 1	yes	high-tech	university	50,000-120,000 CNY	yes	no	no	TRUE	TRUE	TRUE	TRUE	TRUE	TRUE	TRUE	TRUE	TRUE	TRUE
43	urban areas	married	≥ 1	yes	high-tech	university	> 120,000 CNY	no	no	no	TRUE	TRUE	TRUE	FALSE	TRUE	FALSE	FALSE	TRUE	TRUE	TRUE
25	rural areas	unmarried	none	no	non-high-tech	junior college	50,000-120,000 CNY	no	no	no	FALSE	FALSE	FALSE	FALSE	FALSE	FALSE	FALSE	FALSE	FALSE	FALSE
51	urban areas	married	≥ 1	yes	high-tech	master and above	> 120,000 CNY	yes	yes	no	TRUE	TRUE	TRUE	TRUE	TRUE	TRUE	TRUE	TRUE	TRUE	TRUE
41	urban areas	married	≥ 1	yes	high-tech	university	> 120,000 CNY	yes	no	no	TRUE	TRUE	TRUE	FALSE	TRUE	TRUE	FALSE	TRUE	TRUE	TRUE
26	rural areas	unmarried	none	no	non-high-tech	university	> 120,000 CNY	no	no	no	TRUE	TRUE	TRUE	FALSE	TRUE	FALSE	TRUE	TRUE	TRUE	TRUE
23	urban areas	unmarried	none	yes	high-tech	junior college	> 120,000 CNY	no	no	no	TRUE	TRUE	TRUE	FALSE	TRUE	FALSE	TRUE	TRUE	TRUE	TRUE
23	urban areas	unmarried	none	no	high-tech	junior college	50,000-120,000 CNY	no	no	no	TRUE	TRUE	TRUE	TRUE	TRUE	TRUE	TRUE	TRUE	FALSE	FALSE
28	urban areas	unmarried	none	yes	high-tech	high school or vocational school	> 120,000 CNY	yes	no	no	TRUE	TRUE	TRUE	TRUE	TRUE	TRUE	TRUE	TRUE	FALSE	TRUE
35	urban areas	married	≥ 1	no	non-high-tech	junior high school or below	< 50,000 CNY	no	no	no	FALSE	FALSE	FALSE	FALSE	FALSE	FALSE	FALSE	FALSE	FALSE	FALSE
35	rural areas	married	≥ 1	yes	non-high-tech	university	50,000-120,000 CNY	yes	no	no	TRUE	TRUE	TRUE	FALSE	TRUE	TRUE	TRUE	TRUE	TRUE	TRUE
29	urban areas	married	none	no	high-tech	university	> 120,000 CNY	no	yes	no	TRUE	TRUE	TRUE	TRUE	TRUE	TRUE	TRUE	TRUE	FALSE	TRUE
32	rural areas	married	≥ 1	no	non-high-tech	junior high school or below	< 50,000 CNY	no	no	no	TRUE	TRUE	TRUE	TRUE	TRUE	TRUE	TRUE	TRUE	TRUE	TRUE
32	urban areas	married	none	no	non-high-tech	junior college	< 50,000 CNY	no	no	no	TRUE	TRUE	TRUE	TRUE	TRUE	TRUE	TRUE	TRUE	TRUE	TRUE
38	rural areas	married	≥ 1	no	high-tech	university	50,000-120,000 CNY	no	no	no	TRUE	TRUE	TRUE	FALSE	TRUE	FALSE	FALSE	FALSE	TRUE	FALSE
43	urban areas	married	≥ 1	no	non-high-tech	junior college	50,000-120,000 CNY	yes	yes	no	TRUE	TRUE	TRUE	TRUE	TRUE	TRUE	TRUE	TRUE	TRUE	TRUE
44	urban areas	married	≥ 1	yes	high-tech	junior college	50,000-120,000 CNY	yes	yes	no	TRUE	TRUE	TRUE	TRUE	TRUE	TRUE	FALSE	TRUE	TRUE	TRUE
29	urban areas	married	≥ 1	no	high-tech	master and above	> 120,000 CNY	yes	yes	no	TRUE	TRUE	TRUE	TRUE	TRUE	TRUE	TRUE	TRUE	TRUE	TRUE
51	urban areas	married	≥ 1	yes	high-tech	junior college	> 120,000 CNY	no	no	no	TRUE	TRUE	TRUE	TRUE	TRUE	TRUE	TRUE	TRUE	TRUE	TRUE
45	urban areas	married	≥ 1	yes	high-tech	junior college	50,000-120,000 CNY	yes	no	no	TRUE	TRUE	TRUE	TRUE	TRUE	TRUE	FALSE	TRUE	TRUE	TRUE
50	urban areas	married	≥ 1	no	high-tech	university	50,000-120,000 CNY	yes	yes	no	TRUE	TRUE	TRUE	TRUE	TRUE	TRUE	TRUE	TRUE	TRUE	TRUE
28	urban areas	unmarried	none	yes	high-tech	university	50,000-120,000 CNY	no	no	no	TRUE	TRUE	TRUE	TRUE	TRUE	TRUE	TRUE	TRUE	TRUE	TRUE
49	urban areas	married	≥ 1	yes	non-high-tech	university	> 120,000 CNY	no	yes	no	TRUE	TRUE	TRUE	TRUE	TRUE	TRUE	FALSE	FALSE	TRUE	TRUE
28	urban areas	unmarried	none	no	high-tech	junior college	> 120,000 CNY	no	no	no	FALSE	FALSE	TRUE	FALSE	TRUE	TRUE	TRUE	TRUE	FALSE	FALSE
32	urban areas	married	≥ 1	yes	high-tech	master and above	> 120,000 CNY	yes	no	no	TRUE	TRUE	TRUE	FALSE	TRUE	FALSE	TRUE	TRUE	TRUE	TRUE
45	urban areas	married	≥ 1	yes	high-tech	junior college	50,000-120,000 CNY	no	no	no	TRUE	TRUE	TRUE	TRUE	TRUE	FALSE	FALSE	FALSE	TRUE	TRUE
29	rural areas	married	≥ 1	yes	non-high-tech	junior college	50,000-120,000 CNY	no	no	no	TRUE	TRUE	TRUE	TRUE	TRUE	TRUE	TRUE	TRUE	TRUE	TRUE
46	urban areas	married	≥ 1	no	high-tech	high school or vocational school	50,000-120,000 CNY	no	no	no	TRUE	TRUE	TRUE	TRUE	TRUE	TRUE	TRUE	TRUE	TRUE	TRUE
31	urban areas	unmarried	none	no	non-high-tech	university	< 50,000 CNY	no	no	no	TRUE	TRUE	TRUE	TRUE	TRUE	TRUE	TRUE	TRUE	TRUE	TRUE
50	urban areas	married	≥ 1	yes	high-tech	junior college	50,000-120,000 CNY	no	no	no	TRUE	TRUE	TRUE	FALSE	TRUE	FALSE	FALSE	FALSE	TRUE	TRUE
42	urban areas	married	≥ 1	no	non-high-tech	junior college	50,000-120,000 CNY	no	no	no	TRUE	TRUE	TRUE	TRUE	TRUE	TRUE	TRUE	TRUE	TRUE	TRUE
26	urban areas	unmarried	none	no	high-tech	master and above	50,000-120,000 CNY	no	no	no	TRUE	FALSE	TRUE	FALSE	TRUE	TRUE	FALSE	TRUE	TRUE	TRUE
40	urban areas	married	≥ 1	no	high-tech	junior college	50,000-120,000 CNY	no	no	no	TRUE	TRUE	FALSE	FALSE	TRUE	FALSE	FALSE	FALSE	TRUE	FALSE
45	urban areas	married	≥ 1	no	high-tech	junior college	> 120,000 CNY	no	no	no	TRUE	TRUE	TRUE	TRUE	TRUE	TRUE	TRUE	TRUE	TRUE	TRUE
46	urban areas	married	≥ 1	yes	high-tech	junior college	> 120,000 CNY	yes	yes	no	TRUE	TRUE	TRUE	TRUE	TRUE	TRUE	TRUE	TRUE	TRUE	TRUE
43	urban areas	married	≥ 1	no	non-high-tech	junior high school or below	50,000-120,000 CNY	no	no	no	TRUE	TRUE	TRUE	TRUE	TRUE	TRUE	TRUE	TRUE	TRUE	TRUE
47	urban areas	married	≥ 1	no	non-high-tech	high school or vocational school	50,000-120,000 CNY	no	no	no	TRUE	TRUE	TRUE	TRUE	TRUE	TRUE	TRUE	TRUE	TRUE	TRUE
33	rural areas	married	≥ 1	no	non-high-tech	junior high school or below	50,000-120,000 CNY	no	no	no	FALSE	FALSE	FALSE	FALSE	FALSE	FALSE	FALSE	FALSE	FALSE	FALSE
31	urban areas	married	none	no	non-high-tech	junior college	> 120,000 CNY	no	no	no	TRUE	TRUE	TRUE	FALSE	TRUE	FALSE	TRUE	TRUE	FALSE	FALSE
42	urban areas	married	≥ 1	yes	high-tech	high school or vocational school	50,000-120,000 CNY	yes	no	no	TRUE	TRUE	TRUE	TRUE	TRUE	TRUE	TRUE	TRUE	TRUE	TRUE
24	urban areas	unmarried	none	yes	high-tech	university	> 120,000 CNY	no	no	no	TRUE	TRUE	TRUE	TRUE	TRUE	TRUE	TRUE	TRUE	TRUE	TRUE
53	urban areas	married	≥ 1	no	high-tech	junior college	50,000-120,000 CNY	yes	no	yes	TRUE	TRUE	TRUE	TRUE	TRUE	TRUE	TRUE	TRUE	TRUE	TRUE
41	urban areas	married	≥ 1	yes	high-tech	junior college	50,000-120,000 CNY	no	no	no	TRUE	TRUE	TRUE	TRUE	TRUE	FALSE	TRUE	TRUE	FALSE	TRUE
25	urban areas	married	≥ 1	yes	high-tech	junior college	50,000-120,000 CNY	no	no	no	TRUE	TRUE	TRUE	FALSE	TRUE	FALSE	TRUE	TRUE	TRUE	TRUE
35	urban areas	married	≥ 1	yes	high-tech	junior college	50,000-120,000 CNY	no	no	no	TRUE	TRUE	TRUE	TRUE	TRUE	TRUE	TRUE	TRUE	TRUE	TRUE
31	rural areas	married	≥ 1	no	high-tech	university	> 120,000 CNY	no	no	no	TRUE	TRUE	TRUE	TRUE	TRUE	TRUE	TRUE	TRUE	FALSE	FALSE
56	rural areas	married	≥ 1	no	non-high-tech	junior high school or below	50,000-120,000 CNY	no	no	no	TRUE	TRUE	TRUE	TRUE	TRUE	TRUE	TRUE	TRUE	TRUE	TRUE
50	urban areas	married	≥ 1	yes	high-tech	high school or vocational school	50,000-120,000 CNY	yes	no	no	FALSE	FALSE	FALSE	FALSE	FALSE	FALSE	FALSE	FALSE	FALSE	FALSE
48	urban areas	married	≥ 1	yes	high-tech	junior college	> 120,000 CNY	yes	yes	yes	TRUE	TRUE	TRUE	FALSE	TRUE	FALSE	TRUE	TRUE	TRUE	TRUE
52	urban areas	married	≥ 1	no	high-tech	university	> 120,000 CNY	no	no	no	TRUE	TRUE	TRUE	FALSE	TRUE	FALSE	FALSE	FALSE	TRUE	TRUE
48	urban areas	married	≥ 1	yes	high-tech	junior college	50,000-120,000 CNY	no	no	no	TRUE	FALSE	TRUE	FALSE	TRUE	FALSE	TRUE	TRUE	TRUE	TRUE
35	urban areas	married	≥ 1	yes	high-tech	university	50,000-120,000 CNY	no	yes	no	TRUE	TRUE	TRUE	TRUE	TRUE	TRUE	TRUE	TRUE	TRUE	TRUE
32	rural areas	married	≥ 1	yes	non-high-tech	junior college	< 50,000 CNY	no	no	no	TRUE	TRUE	TRUE	TRUE	TRUE	TRUE	TRUE	TRUE	TRUE	TRUE
50	urban areas	married	≥ 1	yes	high-tech	university	50,000-120,000 CNY	no	yes	no	TRUE	TRUE	TRUE	FALSE	TRUE	FALSE	TRUE	TRUE	FALSE	TRUE
48	urban areas	married	≥ 1	yes	high-tech	junior college	> 120,000 CNY	no	no	no	TRUE	TRUE	TRUE	TRUE	TRUE	TRUE	TRUE	TRUE	TRUE	TRUE
47	urban areas	married	≥ 1	no	high-tech	university	50,000-120,000 CNY	no	no	no	TRUE	TRUE	TRUE	TRUE	TRUE	TRUE	FALSE	FALSE	TRUE	TRUE
48	urban areas	married	≥ 1	yes	high-tech	university	50,000-120,000 CNY	yes	yes	yes	TRUE	TRUE	TRUE	TRUE	TRUE	TRUE	TRUE	TRUE	TRUE	TRUE
25	urban areas	unmarried	none	no	high-tech	university	> 120,000 CNY	no	no	no	TRUE	TRUE	TRUE	FALSE	TRUE	TRUE	TRUE	FALSE	TRUE	FALSE
28	rural areas	married	≥ 1	no	non-high-tech	high school or vocational school	50,000-120,000 CNY	no	no	no	TRUE	TRUE	TRUE	TRUE	TRUE	TRUE	TRUE	TRUE	TRUE	TRUE
39	urban areas	married	≥ 1	yes	non-high-tech	university	> 120,000 CNY	yes	no	no	TRUE	TRUE	TRUE	TRUE	TRUE	TRUE	TRUE	TRUE	TRUE	TRUE
26	rural areas	unmarried	none	no	non-high-tech	university	50,000-120,000 CNY	no	no	no	TRUE	TRUE	TRUE	TRUE	TRUE	TRUE	TRUE	TRUE	TRUE	TRUE
28	urban areas	married	≥ 1	no	non-high-tech	high school or vocational school	50,000-120,000 CNY	yes	no	no	TRUE	TRUE	TRUE	TRUE	TRUE	TRUE	TRUE	TRUE	TRUE	TRUE
31	urban areas	married	≥ 1	no	non-high-tech	high school or vocational school	50,000-120,000 CNY	no	no	no	FALSE	FALSE	FALSE	FALSE	FALSE	FALSE	FALSE	FALSE	FALSE	FALSE
25	urban areas	unmarried	none	no	non-high-tech	university	50,000-120,000 CNY	no	no	no	TRUE	FALSE	FALSE	TRUE	TRUE	TRUE	FALSE	TRUE	TRUE	TRUE
38	urban areas	married	≥ 1	no	high-tech	university	> 120,000 CNY	no	no	yes	TRUE	TRUE	TRUE	TRUE	TRUE	TRUE	TRUE	TRUE	TRUE	TRUE
50	urban areas	married	≥ 1	yes	high-tech	junior college	> 120,000 CNY	yes	no	no	TRUE	TRUE	TRUE	TRUE	TRUE	TRUE	TRUE	TRUE	TRUE	TRUE
49	urban areas	married	≥ 1	yes	high-tech	university	> 120,000 CNY	yes	no	no	TRUE	TRUE	TRUE	TRUE	TRUE	TRUE	TRUE	TRUE	TRUE	TRUE
29	urban areas	married	≥ 1	no	high-tech	university	> 120,000 CNY	no	no	no	TRUE	TRUE	TRUE	FALSE	TRUE	TRUE	TRUE	TRUE	TRUE	TRUE
49	urban areas	married	≥ 1	yes	high-tech	junior college	50,000-120,000 CNY	no	no	no	TRUE	TRUE	TRUE	FALSE	TRUE	TRUE	TRUE	TRUE	TRUE	TRUE
35	urban areas	unmarried	none	no	non-high-tech	master and above	> 120,000 CNY	no	no	no	TRUE	TRUE	TRUE	TRUE	TRUE	TRUE	FALSE	FALSE	TRUE	TRUE
51	urban areas	married	≥ 1	yes	high-tech	university	> 120,000 CNY	no	no	no	TRUE	TRUE	TRUE	TRUE	TRUE	FALSE	FALSE	FALSE	TRUE	FALSE
44	urban areas	married	≥ 1	yes	high-tech	university	50,000-120,000 CNY	no	no	no	TRUE	FALSE	TRUE	TRUE	TRUE	FALSE	FALSE	FALSE	FALSE	TRUE
50	urban areas	married	≥ 1	yes	high-tech	university	> 120,000 CNY	yes	no	no	TRUE	TRUE	TRUE	TRUE	TRUE	FALSE	TRUE	FALSE	TRUE	TRUE
49	urban areas	married	≥ 1	no	high-tech	university	50,000-120,000 CNY	no	no	no	TRUE	TRUE	TRUE	TRUE	TRUE	TRUE	TRUE	TRUE	TRUE	TRUE
29	rural areas	married	≥ 1	no	high-tech	master and above	50,000-120,000 CNY	no	no	no	TRUE	TRUE	TRUE	TRUE	TRUE	TRUE	TRUE	TRUE	TRUE	TRUE
49	urban areas	married	≥ 1	no	high-tech	master and above	> 120,000 CNY	yes	yes	no	TRUE	TRUE	TRUE	TRUE	TRUE	TRUE	TRUE	TRUE	TRUE	TRUE
35	urban areas	married	≥ 1	yes	high-tech	junior college	50,000-120,000 CNY	no	no	no	TRUE	FALSE	TRUE	TRUE	TRUE	TRUE	FALSE	TRUE	FALSE	TRUE
34	urban areas	married	≥ 1	no	high-tech	university	50,000-120,000 CNY	no	no	no	FALSE	FALSE	TRUE	TRUE	FALSE	FALSE	FALSE	FALSE	FALSE	TRUE
31	urban areas	married	≥ 1	yes	high-tech	university	50,000-120,000 CNY	no	no	no	TRUE	TRUE	TRUE	TRUE	TRUE	TRUE	TRUE	TRUE	FALSE	FALSE
26	rural areas	unmarried	none	yes	high-tech	university	> 120,000 CNY	no	no	no	TRUE	TRUE	TRUE	FALSE	TRUE	TRUE	TRUE	TRUE	TRUE	TRUE
39	urban areas	married	≥ 1	yes	high-tech	master and above	50,000-120,000 CNY	yes	no	no	TRUE	TRUE	TRUE	FALSE	TRUE	TRUE	TRUE	TRUE	FALSE	TRUE
29	rural areas	unmarried	none	yes	high-tech	junior college	50,000-120,000 CNY	no	no	no	TRUE	TRUE	TRUE	FALSE	TRUE	FALSE	TRUE	TRUE	TRUE	TRUE
46	rural areas	married	≥ 1	no	non-high-tech	junior college	50,000-120,000 CNY	no	yes	no	TRUE	TRUE	TRUE	TRUE	TRUE	TRUE	TRUE	TRUE	TRUE	TRUE
33	rural areas	married	≥ 1	no	high-tech	master and above	50,000-120,000 CNY	yes	no	no	TRUE	TRUE	TRUE	TRUE	TRUE	TRUE	FALSE	FALSE	TRUE	TRUE
45	urban areas	married	≥ 1	yes	non-high-tech	junior college	< 50,000 CNY	yes	no	no	TRUE	TRUE	TRUE	TRUE	TRUE	TRUE	TRUE	TRUE	TRUE	TRUE
49	rural areas	married	≥ 1	yes	high-tech	university	> 120,000 CNY	no	yes	yes	TRUE	TRUE	TRUE	TRUE	TRUE	TRUE	TRUE	TRUE	TRUE	TRUE
32	urban areas	married	≥ 1	no	non-high-tech	high school or vocational school	< 50,000 CNY	no	no	no	FALSE	FALSE	FALSE	FALSE	FALSE	FALSE	FALSE	FALSE	FALSE	FALSE
31	rural areas	married	≥ 1	yes	high-tech	university	> 120,000 CNY	yes	no	no	TRUE	TRUE	TRUE	FALSE	TRUE	FALSE	TRUE	TRUE	TRUE	TRUE
52	urban areas	married	≥ 1	no	non-high-tech	junior college	> 120,000 CNY	yes	no	no	TRUE	TRUE	TRUE	TRUE	TRUE	TRUE	TRUE	TRUE	TRUE	FALSE
59	urban areas	married	≥ 1	yes	high-tech	university	50,000-120,000 CNY	no	no	no	TRUE	TRUE	TRUE	FALSE	TRUE	FALSE	TRUE	TRUE	FALSE	FALSE
31	urban areas	married	≥ 1	yes	high-tech	master and above	50,000-120,000 CNY	no	no	no	TRUE	TRUE	TRUE	FALSE	TRUE	TRUE	TRUE	TRUE	FALSE	TRUE
53	urban areas	married	≥ 1	yes	high-tech	university	> 120,000 CNY	no	yes	no	TRUE	TRUE	TRUE	TRUE	TRUE	TRUE	TRUE	TRUE	TRUE	TRUE
26	urban areas	unmarried	none	no	high-tech	university	50,000-120,000 CNY	no	no	no	FALSE	FALSE	FALSE	FALSE	TRUE	FALSE	FALSE	FALSE	TRUE	TRUE
52	urban areas	married	≥ 1	no	high-tech	university	> 120,000 CNY	no	no	no	FALSE	FALSE	TRUE	TRUE	TRUE	TRUE	TRUE	TRUE	TRUE	TRUE
44	urban areas	married	≥ 1	no	high-tech	junior college	> 120,000 CNY	no	no	no	TRUE	TRUE	TRUE	FALSE	TRUE	FALSE	TRUE	TRUE	TRUE	TRUE
42	urban areas	married	≥ 1	yes	high-tech	master and above	50,000-120,000 CNY	yes	yes	no	TRUE	TRUE	TRUE	TRUE	TRUE	TRUE	TRUE	TRUE	TRUE	TRUE
42	urban areas	married	≥ 1	no	non-high-tech	university	50,000-120,000 CNY	no	no	no	TRUE	TRUE	TRUE	TRUE	TRUE	TRUE	FALSE	TRUE	TRUE	TRUE
49	urban areas	married	≥ 1	no	high-tech	university	> 120,000 CNY	no	no	no	TRUE	TRUE	TRUE	TRUE	TRUE	TRUE	TRUE	TRUE	FALSE	TRUE
33	urban areas	married	≥ 1	no	high-tech	master and above	50,000-120,000 CNY	no	no	no	TRUE	TRUE	TRUE	FALSE	TRUE	FALSE	TRUE	TRUE	FALSE	FALSE
48	urban areas	married	≥ 1	yes	high-tech	junior college	> 120,000 CNY	no	no	no	TRUE	FALSE	TRUE	TRUE	TRUE	FALSE	TRUE	TRUE	TRUE	TRUE
30	urban areas	married	none	no	high-tech	master and above	50,000-120,000 CNY	no	no	no	TRUE	TRUE	TRUE	TRUE	TRUE	TRUE	TRUE	TRUE	TRUE	TRUE
27	rural areas	married	none	yes	high-tech	university	> 120,000 CNY	no	no	no	TRUE	TRUE	TRUE	TRUE	TRUE	TRUE	TRUE	TRUE	TRUE	TRUE
48	urban areas	married	≥ 1	no	high-tech	university	50,000-120,000 CNY	no	no	no	FALSE	FALSE	TRUE	FALSE	TRUE	TRUE	FALSE	TRUE	FALSE	FALSE
22	urban areas	unmarried	none	yes	high-tech	junior college	> 120,000 CNY	no	no	no	FALSE	TRUE	FALSE	FALSE	TRUE	FALSE	TRUE	TRUE	FALSE	TRUE
31	urban areas	unmarried	none	no	non-high-tech	junior college	< 50,000 CNY	no	yes	no	TRUE	TRUE	TRUE	TRUE	TRUE	TRUE	TRUE	TRUE	TRUE	TRUE
49	urban areas	married	≥ 1	yes	non-high-tech	high school or vocational school	50,000-120,000 CNY	no	no	no	TRUE	TRUE	TRUE	TRUE	TRUE	TRUE	TRUE	TRUE	TRUE	TRUE
22	rural areas	unmarried	none	yes	non-high-tech	junior college	< 50,000 CNY	no	no	no	TRUE	TRUE	TRUE	TRUE	TRUE	TRUE	TRUE	TRUE	TRUE	TRUE
22	rural areas	unmarried	none	yes	high-tech	junior college	> 120,000 CNY	no	no	no	TRUE	TRUE	TRUE	TRUE	TRUE	TRUE	FALSE	FALSE	FALSE	TRUE
22	rural areas	unmarried	none	no	high-tech	junior college	50,000-120,000 CNY	no	no	no	TRUE	FALSE	FALSE	FALSE	TRUE	FALSE	TRUE	TRUE	TRUE	TRUE
43	urban areas	married	≥ 1	no	non-high-tech	junior high school or below	50,000-120,000 CNY	no	no	no	FALSE	FALSE	FALSE	FALSE	FALSE	FALSE	FALSE	FALSE	FALSE	FALSE
24	rural areas	unmarried	none	no	high-tech	junior college	50,000-120,000 CNY	no	no	no	TRUE	FALSE	TRUE	TRUE	TRUE	TRUE	TRUE	FALSE	FALSE	FALSE
23	urban areas	unmarried	none	no	high-tech	university	> 120,000 CNY	yes	no	no	TRUE	TRUE	TRUE	TRUE	TRUE	TRUE	TRUE	TRUE	FALSE	FALSE
23	rural areas	unmarried	none	yes	high-tech	junior college	50,000-120,000 CNY	no	no	no	TRUE	TRUE	TRUE	FALSE	TRUE	TRUE	TRUE	TRUE	TRUE	FALSE
22	rural areas	unmarried	none	no	high-tech	junior college	50,000-120,000 CNY	no	no	no	FALSE	TRUE	TRUE	TRUE	TRUE	TRUE	TRUE	TRUE	TRUE	TRUE
23	rural areas	unmarried	none	no	non-high-tech	junior college	> 120,000 CNY	no	no	no	TRUE	TRUE	TRUE	TRUE	TRUE	FALSE	FALSE	TRUE	TRUE	TRUE
23	rural areas	unmarried	none	no	high-tech	junior college	> 120,000 CNY	no	no	no	FALSE	TRUE	TRUE	FALSE	TRUE	FALSE	TRUE	TRUE	FALSE	TRUE
23	urban areas	unmarried	none	no	high-tech	junior college	50,000-120,000 CNY	no	no	no	TRUE	FALSE	TRUE	FALSE	TRUE	TRUE	TRUE	TRUE	TRUE	TRUE
41	rural areas	married	none	no	non-high-tech	junior college	50,000-120,000 CNY	no	no	no	TRUE	TRUE	TRUE	TRUE	TRUE	TRUE	TRUE	TRUE	TRUE	TRUE
22	rural areas	unmarried	none	no	high-tech	junior college	50,000-120,000 CNY	no	no	no	TRUE	FALSE	TRUE	FALSE	FALSE	FALSE	FALSE	TRUE	TRUE	TRUE
24	urban areas	unmarried	none	no	non-high-tech	junior college	> 120,000 CNY	no	no	no	TRUE	TRUE	TRUE	TRUE	TRUE	TRUE	TRUE	TRUE	TRUE	TRUE
22	rural areas	unmarried	none	no	high-tech	junior college	> 120,000 CNY	no	no	no	FALSE	TRUE	TRUE	TRUE	TRUE	TRUE	FALSE	FALSE	FALSE	TRUE
23	urban areas	unmarried	none	no	non-high-tech	junior college	> 120,000 CNY	no	no	no	TRUE	TRUE	TRUE	TRUE	TRUE	FALSE	FALSE	FALSE	FALSE	TRUE
28	rural areas	married	none	no	non-high-tech	university	50,000-120,000 CNY	no	no	no	TRUE	TRUE	FALSE	FALSE	TRUE	TRUE	FALSE	FALSE	TRUE	TRUE
26	rural areas	unmarried	none	yes	high-tech	university	50,000-120,000 CNY	no	no	no	TRUE	TRUE	TRUE	TRUE	TRUE	TRUE	TRUE	TRUE	FALSE	TRUE
46	urban areas	married	≥ 1	yes	non-high-tech	high school or vocational school	50,000-120,000 CNY	no	no	no	TRUE	TRUE	TRUE	TRUE	TRUE	TRUE	TRUE	TRUE	TRUE	TRUE
23	rural areas	unmarried	none	yes	high-tech	junior college	50,000-120,000 CNY	no	no	no	TRUE	TRUE	TRUE	FALSE	TRUE	FALSE	TRUE	TRUE	FALSE	TRUE
22	urban areas	unmarried	none	no	high-tech	junior college	> 120,000 CNY	yes	yes	no	TRUE	TRUE	TRUE	FALSE	TRUE	FALSE	TRUE	TRUE	FALSE	FALSE
21	rural areas	married	none	no	non-high-tech	junior high school or below	< 50,000 CNY	no	no	no	TRUE	TRUE	TRUE	TRUE	TRUE	TRUE	TRUE	TRUE	TRUE	TRUE
27	rural areas	married	≥ 1	no	non-high-tech	junior college	50,000-120,000 CNY	no	no	no	TRUE	TRUE	TRUE	TRUE	TRUE	TRUE	TRUE	TRUE	TRUE	TRUE
39	urban areas	married	≥ 1	yes	non-high-tech	university	> 120,000 CNY	no	no	no	TRUE	FALSE	TRUE	TRUE	TRUE	FALSE	FALSE	FALSE	FALSE	FALSE
24	rural areas	unmarried	none	yes	high-tech	junior college	50,000-120,000 CNY	no	no	no	TRUE	TRUE	TRUE	TRUE	TRUE	TRUE	TRUE	TRUE	TRUE	TRUE
22	urban areas	unmarried	none	yes	high-tech	junior college	50,000-120,000 CNY	no	no	no	TRUE	TRUE	TRUE	TRUE	TRUE	TRUE	TRUE	TRUE	TRUE	TRUE
24	rural areas	married	≥ 1	no	non-high-tech	junior college	50,000-120,000 CNY	no	no	no	TRUE	TRUE	TRUE	TRUE	TRUE	TRUE	TRUE	TRUE	TRUE	TRUE
23	urban areas	unmarried	none	no	high-tech	junior college	> 120,000 CNY	no	no	no	TRUE	TRUE	TRUE	TRUE	TRUE	FALSE	FALSE	TRUE	FALSE	TRUE
38	urban areas	married	≥ 1	yes	non-high-tech	high school or vocational school	< 50,000 CNY	no	no	no	TRUE	TRUE	TRUE	TRUE	TRUE	TRUE	TRUE	TRUE	TRUE	TRUE
21	urban areas	unmarried	none	no	high-tech	university	> 120,000 CNY	no	no	no	TRUE	TRUE	TRUE	TRUE	TRUE	TRUE	TRUE	TRUE	FALSE	FALSE
35	urban areas	married	≥ 1	yes	high-tech	university	> 120,000 CNY	no	yes	no	TRUE	TRUE	TRUE	TRUE	TRUE	TRUE	TRUE	TRUE	TRUE	TRUE
21	rural areas	unmarried	none	no	non-high-tech	junior college	50,000-120,000 CNY	no	no	no	TRUE	TRUE	TRUE	TRUE	TRUE	TRUE	TRUE	TRUE	TRUE	TRUE
22	rural areas	unmarried	none	no	non-high-tech	junior college	50,000-120,000 CNY	no	no	no	TRUE	TRUE	TRUE	TRUE	TRUE	TRUE	TRUE	TRUE	TRUE	TRUE
23	rural areas	unmarried	none	yes	high-tech	junior college	50,000-120,000 CNY	yes	no	no	TRUE	TRUE	TRUE	FALSE	TRUE	TRUE	FALSE	FALSE	TRUE	TRUE
23	rural areas	unmarried	none	yes	non-high-tech	junior college	< 50,000 CNY	no	no	no	TRUE	TRUE	TRUE	TRUE	TRUE	TRUE	TRUE	TRUE	TRUE	TRUE
24	rural areas	unmarried	none	no	high-tech	junior college	50,000-120,000 CNY	no	no	no	TRUE	TRUE	TRUE	TRUE	TRUE	TRUE	FALSE	TRUE	TRUE	TRUE
24	rural areas	unmarried	none	yes	high-tech	junior college	50,000-120,000 CNY	no	no	no	TRUE	TRUE	TRUE	FALSE	TRUE	FALSE	TRUE	TRUE	TRUE	TRUE
22	urban areas	unmarried	none	no	non-high-tech	junior college	< 50,000 CNY	no	no	no	TRUE	TRUE	TRUE	TRUE	TRUE	TRUE	TRUE	TRUE	TRUE	TRUE
23	rural areas	unmarried	none	yes	high-tech	university	50,000-120,000 CNY	no	no	no	TRUE	TRUE	TRUE	FALSE	TRUE	FALSE	TRUE	FALSE	TRUE	TRUE
32	rural areas	married	≥ 1	yes	non-high-tech	junior college	50,000-120,000 CNY	no	no	no	TRUE	TRUE	TRUE	TRUE	TRUE	TRUE	TRUE	TRUE	TRUE	TRUE
49	urban areas	married	≥ 1	yes	non-high-tech	junior college	50,000-120,000 CNY	no	no	no	TRUE	TRUE	TRUE	TRUE	TRUE	TRUE	TRUE	TRUE	TRUE	TRUE
25	rural areas	unmarried	none	no	non-high-tech	high school or vocational school	50,000-120,000 CNY	no	no	no	FALSE	FALSE	FALSE	FALSE	FALSE	FALSE	FALSE	FALSE	FALSE	FALSE
22	urban areas	unmarried	none	yes	high-tech	junior college	50,000-120,000 CNY	no	no	no	TRUE	TRUE	TRUE	FALSE	TRUE	FALSE	TRUE	TRUE	TRUE	TRUE
23	rural areas	unmarried	none	no	non-high-tech	junior college	< 50,000 CNY	no	no	no	TRUE	TRUE	TRUE	TRUE	TRUE	TRUE	TRUE	TRUE	TRUE	TRUE
47	urban areas	married	≥ 1	no	non-high-tech	high school or vocational school	50,000-120,000 CNY	no	no	no	TRUE	TRUE	TRUE	TRUE	TRUE	TRUE	TRUE	TRUE	TRUE	TRUE
22	rural areas	unmarried	none	yes	high-tech	junior college	50,000-120,000 CNY	no	no	no	TRUE	TRUE	TRUE	TRUE	TRUE	TRUE	TRUE	TRUE	TRUE	TRUE
29	rural areas	unmarried	none	no	high-tech	junior college	> 120,000 CNY	no	no	no	FALSE	FALSE	FALSE	FALSE	FALSE	FALSE	FALSE	FALSE	FALSE	TRUE
22	urban areas	unmarried	none	yes	high-tech	junior college	> 120,000 CNY	no	no	no	TRUE	TRUE	TRUE	TRUE	TRUE	TRUE	TRUE	TRUE	TRUE	TRUE
23	rural areas	unmarried	none	no	high-tech	junior college	50,000-120,000 CNY	no	no	no	TRUE	TRUE	TRUE	TRUE	TRUE	FALSE	FALSE	FALSE	FALSE	TRUE
19	rural areas	unmarried	none	no	non-high-tech	university	50,000-120,000 CNY	no	no	no	FALSE	FALSE	FALSE	TRUE	TRUE	TRUE	TRUE	TRUE	TRUE	TRUE
30	urban areas	married	≥ 1	yes	non-high-tech	junior college	50,000-120,000 CNY	no	no	no	TRUE	TRUE	TRUE	TRUE	TRUE	TRUE	TRUE	TRUE	TRUE	TRUE
22	rural areas	unmarried	none	no	high-tech	junior college	50,000-120,000 CNY	no	no	no	TRUE	FALSE	TRUE	FALSE	TRUE	FALSE	TRUE	TRUE	TRUE	TRUE
27	rural areas	unmarried	none	no	high-tech	university	50,000-120,000 CNY	yes	yes	no	TRUE	TRUE	TRUE	FALSE	TRUE	TRUE	TRUE	TRUE	TRUE	TRUE
29	urban areas	unmarried	none	yes	non-high-tech	university	50,000-120,000 CNY	no	no	no	TRUE	TRUE	TRUE	TRUE	TRUE	TRUE	TRUE	TRUE	TRUE	TRUE
24	rural areas	married	none	no	high-tech	university	50,000-120,000 CNY	no	no	no	TRUE	TRUE	TRUE	TRUE	TRUE	TRUE	TRUE	TRUE	TRUE	FALSE
46	rural areas	married	≥ 1	no	non-high-tech	junior high school or below	50,000-120,000 CNY	no	no	no	FALSE	FALSE	FALSE	FALSE	FALSE	FALSE	FALSE	FALSE	FALSE	FALSE
23	rural areas	unmarried	none	yes	high-tech	junior college	50,000-120,000 CNY	yes	yes	no	TRUE	TRUE	TRUE	TRUE	TRUE	TRUE	TRUE	TRUE	TRUE	TRUE
22	rural areas	unmarried	none	no	high-tech	junior college	50,000-120,000 CNY	no	no	no	TRUE	TRUE	TRUE	TRUE	TRUE	TRUE	TRUE	TRUE	FALSE	TRUE
22	urban areas	unmarried	none	yes	high-tech	junior college	> 120,000 CNY	no	no	no	TRUE	TRUE	TRUE	TRUE	TRUE	TRUE	FALSE	FALSE	FALSE	FALSE
34	rural areas	married	≥ 1	yes	non-high-tech	high school or vocational school	50,000-120,000 CNY	no	no	no	TRUE	TRUE	TRUE	TRUE	TRUE	TRUE	TRUE	TRUE	TRUE	TRUE
24	rural areas	unmarried	none	no	high-tech	university	50,000-120,000 CNY	no	no	no	TRUE	TRUE	TRUE	FALSE	TRUE	TRUE	TRUE	TRUE	TRUE	TRUE
25	rural areas	unmarried	none	no	non-high-tech	university	50,000-120,000 CNY	no	no	no	TRUE	TRUE	TRUE	TRUE	TRUE	TRUE	FALSE	TRUE	TRUE	TRUE
21	rural areas	unmarried	none	no	non-high-tech	university	< 50,000 CNY	no	no	no	TRUE	TRUE	TRUE	TRUE	TRUE	TRUE	TRUE	TRUE	TRUE	TRUE
46	rural areas	married	≥ 1	yes	non-high-tech	junior high school or below	50,000-120,000 CNY	yes	yes	yes	TRUE	TRUE	TRUE	TRUE	TRUE	TRUE	TRUE	TRUE	TRUE	TRUE
21	urban areas	unmarried	none	yes	high-tech	university	50,000-120,000 CNY	no	no	no	TRUE	TRUE	TRUE	TRUE	TRUE	TRUE	TRUE	TRUE	TRUE	TRUE
21	rural areas	unmarried	none	no	non-high-tech	junior college	> 120,000 CNY	no	yes	no	TRUE	TRUE	TRUE	FALSE	TRUE	FALSE	TRUE	TRUE	TRUE	TRUE
22	urban areas	unmarried	none	yes	non-high-tech	junior college	> 120,000 CNY	no	no	no	TRUE	FALSE	TRUE	TRUE	TRUE	TRUE	TRUE	TRUE	TRUE	FALSE
28	rural areas	married	≥ 1	yes	non-high-tech	university	50,000-120,000 CNY	yes	no	no	TRUE	FALSE	TRUE	TRUE	TRUE	TRUE	FALSE	FALSE	TRUE	TRUE
32	rural areas	married	≥ 1	no	non-high-tech	university	> 120,000 CNY	yes	no	yes	TRUE	TRUE	TRUE	FALSE	TRUE	FALSE	TRUE	TRUE	FALSE	FALSE
23	rural areas	unmarried	none	yes	non-high-tech	junior college	< 50,000 CNY	no	no	no	FALSE	FALSE	FALSE	FALSE	FALSE	FALSE	FALSE	FALSE	FALSE	FALSE
24	rural areas	unmarried	none	yes	high-tech	junior college	50,000-120,000 CNY	no	no	no	TRUE	TRUE	TRUE	TRUE	TRUE	TRUE	TRUE	TRUE	FALSE	FALSE
32	urban areas	married	≥ 1	no	high-tech	master and above	> 120,000 CNY	no	no	yes	TRUE	TRUE	TRUE	FALSE	TRUE	FALSE	TRUE	TRUE	FALSE	FALSE
24	urban areas	unmarried	none	no	high-tech	junior college	50,000-120,000 CNY	no	no	no	FALSE	TRUE	TRUE	TRUE	TRUE	TRUE	TRUE	TRUE	FALSE	FALSE
23	urban areas	unmarried	none	no	non-high-tech	junior college	> 120,000 CNY	no	no	no	TRUE	FALSE	FALSE	FALSE	FALSE	FALSE	TRUE	TRUE	TRUE	TRUE
23	rural areas	unmarried	none	no	non-high-tech	junior college	50,000-120,000 CNY	no	no	no	TRUE	TRUE	TRUE	TRUE	TRUE	TRUE	TRUE	TRUE	TRUE	TRUE
49	rural areas	married	≥ 1	no	non-high-tech	junior high school or below	< 50,000 CNY	no	no	no	FALSE	FALSE	FALSE	FALSE	FALSE	FALSE	FALSE	FALSE	FALSE	FALSE
29	rural areas	married	≥ 1	yes	high-tech	university	> 120,000 CNY	no	no	no	FALSE	TRUE	TRUE	FALSE	TRUE	FALSE	TRUE	TRUE	TRUE	TRUE
33	urban areas	married	≥ 1	yes	high-tech	university	> 120,000 CNY	no	no	no	TRUE	TRUE	TRUE	TRUE	TRUE	TRUE	TRUE	TRUE	FALSE	TRUE
22	urban areas	unmarried	none	yes	high-tech	junior college	50,000-120,000 CNY	no	no	no	TRUE	FALSE	FALSE	TRUE	FALSE	FALSE	FALSE	FALSE	TRUE	TRUE
33	rural areas	married	none	no	non-high-tech	high school or vocational school	50,000-120,000 CNY	no	no	no	TRUE	TRUE	TRUE	TRUE	TRUE	TRUE	TRUE	TRUE	TRUE	TRUE
22	rural areas	unmarried	none	no	non-high-tech	junior college	< 50,000 CNY	no	no	no	FALSE	FALSE	FALSE	FALSE	FALSE	FALSE	FALSE	FALSE	FALSE	FALSE
38	urban areas	married	≥ 1	yes	non-high-tech	university	50,000-120,000 CNY	no	no	no	FALSE	TRUE	FALSE	TRUE	FALSE	TRUE	TRUE	FALSE	TRUE	FALSE
23	urban areas	unmarried	none	no	high-tech	junior college	50,000-120,000 CNY	no	no	no	TRUE	FALSE	TRUE	FALSE	TRUE	FALSE	FALSE	FALSE	FALSE	TRUE
22	urban areas	unmarried	none	yes	high-tech	junior college	50,000-120,000 CNY	no	no	no	TRUE	TRUE	TRUE	FALSE	TRUE	FALSE	TRUE	TRUE	TRUE	TRUE
21	rural areas	unmarried	none	yes	high-tech	junior college	> 120,000 CNY	no	no	no	TRUE	TRUE	TRUE	FALSE	TRUE	TRUE	TRUE	TRUE	TRUE	TRUE
26	rural areas	married	≥ 1	no	non-high-tech	junior college	> 120,000 CNY	no	no	no	TRUE	TRUE	TRUE	FALSE	TRUE	FALSE	TRUE	TRUE	TRUE	TRUE
24	rural areas	unmarried	none	no	non-high-tech	university	> 120,000 CNY	yes	no	no	TRUE	TRUE	TRUE	FALSE	TRUE	FALSE	FALSE	FALSE	TRUE	TRUE
24	rural areas	unmarried	none	yes	high-tech	university	50,000-120,000 CNY	yes	yes	no	TRUE	TRUE	TRUE	FALSE	TRUE	FALSE	TRUE	TRUE	FALSE	TRUE
23	rural areas	unmarried	none	yes	high-tech	junior college	50,000-120,000 CNY	no	no	no	FALSE	TRUE	TRUE	FALSE	TRUE	FALSE	FALSE	FALSE	FALSE	FALSE
21	urban areas	unmarried	none	yes	high-tech	junior college	50,000-120,000 CNY	no	no	no	TRUE	TRUE	TRUE	FALSE	TRUE	FALSE	TRUE	TRUE	TRUE	TRUE
58	urban areas	married	≥ 1	no	non-high-tech	junior high school or below	< 50,000 CNY	no	no	no	TRUE	TRUE	TRUE	TRUE	TRUE	TRUE	TRUE	TRUE	TRUE	TRUE
22	rural areas	unmarried	none	no	high-tech	junior college	50,000-120,000 CNY	no	no	no	TRUE	TRUE	TRUE	TRUE	TRUE	TRUE	TRUE	TRUE	TRUE	TRUE
24	rural areas	unmarried	none	yes	non-high-tech	university	50,000-120,000 CNY	yes	no	no	TRUE	TRUE	TRUE	TRUE	TRUE	TRUE	TRUE	TRUE	TRUE	FALSE
21	rural areas	unmarried	none	no	non-high-tech	junior college	50,000-120,000 CNY	no	no	no	TRUE	TRUE	TRUE	TRUE	TRUE	TRUE	TRUE	TRUE	TRUE	TRUE
22	rural areas	unmarried	none	no	high-tech	junior college	50,000-120,000 CNY	no	no	no	TRUE	TRUE	TRUE	FALSE	TRUE	FALSE	FALSE	FALSE	TRUE	FALSE
22	rural areas	unmarried	none	yes	high-tech	junior college	50,000-120,000 CNY	no	no	no	TRUE	TRUE	TRUE	FALSE	TRUE	TRUE	TRUE	TRUE	TRUE	TRUE
23	rural areas	married	none	no	non-high-tech	junior college	> 120,000 CNY	no	no	no	TRUE	TRUE	TRUE	FALSE	TRUE	FALSE	TRUE	TRUE	FALSE	TRUE
34	urban areas	married	≥ 1	no	non-high-tech	university	< 50,000 CNY	no	no	no	TRUE	TRUE	TRUE	TRUE	TRUE	TRUE	TRUE	TRUE	TRUE	TRUE
22	urban areas	unmarried	none	no	high-tech	junior college	50,000-120,000 CNY	no	no	no	TRUE	TRUE	TRUE	TRUE	TRUE	FALSE	TRUE	TRUE	TRUE	TRUE
49	rural areas	married	≥ 1	no	non-high-tech	junior high school or below	< 50,000 CNY	no	no	no	TRUE	TRUE	TRUE	TRUE	TRUE	TRUE	TRUE	TRUE	TRUE	TRUE
21	rural areas	unmarried	none	no	non-high-tech	junior college	50,000-120,000 CNY	no	no	no	TRUE	TRUE	TRUE	TRUE	TRUE	TRUE	TRUE	TRUE	TRUE	TRUE
23	rural areas	unmarried	none	yes	non-high-tech	junior college	> 120,000 CNY	no	no	no	TRUE	TRUE	TRUE	FALSE	TRUE	FALSE	TRUE	TRUE	TRUE	FALSE
23	rural areas	unmarried	none	yes	non-high-tech	junior college	> 120,000 CNY	yes	no	no	TRUE	FALSE	TRUE	TRUE	TRUE	TRUE	TRUE	TRUE	FALSE	TRUE
22	urban areas	unmarried	none	yes	high-tech	junior college	> 120,000 CNY	no	no	no	TRUE	TRUE	TRUE	TRUE	TRUE	TRUE	TRUE	TRUE	FALSE	TRUE
23	rural areas	unmarried	none	yes	non-high-tech	junior college	< 50,000 CNY	no	no	no	TRUE	TRUE	TRUE	TRUE	TRUE	TRUE	TRUE	TRUE	TRUE	TRUE
22	urban areas	unmarried	none	yes	high-tech	junior college	> 120,000 CNY	no	no	no	TRUE	TRUE	TRUE	TRUE	TRUE	TRUE	TRUE	TRUE	TRUE	TRUE
23	rural areas	unmarried	≥ 1	no	non-high-tech	university	> 120,000 CNY	no	no	no	FALSE	TRUE	FALSE	FALSE	TRUE	TRUE	FALSE	TRUE	FALSE	FALSE
23	urban areas	unmarried	none	yes	high-tech	university	> 120,000 CNY	no	no	no	TRUE	TRUE	TRUE	FALSE	TRUE	FALSE	TRUE	TRUE	FALSE	TRUE
22	rural areas	unmarried	none	no	non-high-tech	junior college	< 50,000 CNY	no	no	no	TRUE	TRUE	TRUE	TRUE	TRUE	TRUE	TRUE	TRUE	TRUE	TRUE
49	urban areas	married	≥ 1	yes	non-high-tech	high school or vocational school	50,000-120,000 CNY	yes	no	no	TRUE	TRUE	TRUE	TRUE	TRUE	TRUE	TRUE	TRUE	TRUE	TRUE
23	rural areas	unmarried	none	no	high-tech	junior college	50,000-120,000 CNY	no	no	no	FALSE	TRUE	TRUE	TRUE	TRUE	TRUE	FALSE	FALSE	FALSE	TRUE
23	urban areas	unmarried	none	no	non-high-tech	junior college	> 120,000 CNY	no	no	no	TRUE	TRUE	TRUE	FALSE	TRUE	TRUE	TRUE	TRUE	TRUE	TRUE
23	rural areas	unmarried	none	no	non-high-tech	university	50,000-120,000 CNY	no	no	no	FALSE	TRUE	TRUE	TRUE	TRUE	FALSE	TRUE	TRUE	FALSE	FALSE
22	urban areas	unmarried	none	yes	high-tech	junior college	50,000-120,000 CNY	no	no	no	TRUE	TRUE	TRUE	FALSE	TRUE	FALSE	TRUE	TRUE	TRUE	TRUE
23	rural areas	unmarried	none	no	high-tech	university	50,000-120,000 CNY	no	no	no	TRUE	FALSE	TRUE	FALSE	TRUE	FALSE	FALSE	FALSE	FALSE	TRUE
23	rural areas	unmarried	none	yes	high-tech	junior college	50,000-120,000 CNY	yes	no	no	TRUE	TRUE	TRUE	TRUE	TRUE	TRUE	TRUE	TRUE	FALSE	TRUE
27	rural areas	married	≥ 1	yes	high-tech	junior college	> 120,000 CNY	yes	no	no	TRUE	TRUE	TRUE	TRUE	TRUE	TRUE	TRUE	TRUE	TRUE	TRUE
21	urban areas	unmarried	none	no	non-high-tech	junior college	50,000-120,000 CNY	no	no	no	FALSE	FALSE	FALSE	FALSE	FALSE	FALSE	FALSE	FALSE	FALSE	FALSE
22	urban areas	unmarried	none	yes	non-high-tech	junior college	50,000-120,000 CNY	no	no	no	TRUE	TRUE	TRUE	TRUE	TRUE	TRUE	TRUE	TRUE	TRUE	TRUE
22	rural areas	unmarried	none	yes	non-high-tech	junior college	< 50,000 CNY	no	no	no	TRUE	TRUE	TRUE	TRUE	TRUE	TRUE	TRUE	TRUE	TRUE	TRUE
23	urban areas	unmarried	none	no	high-tech	junior college	> 120,000 CNY	yes	yes	no	TRUE	TRUE	TRUE	FALSE	TRUE	FALSE	TRUE	TRUE	TRUE	TRUE
23	rural areas	unmarried	none	no	high-tech	junior college	50,000-120,000 CNY	no	no	no	TRUE	FALSE	FALSE	FALSE	TRUE	FALSE	FALSE	FALSE	FALSE	FALSE
23	urban areas	unmarried	none	no	high-tech	junior college	50,000-120,000 CNY	no	no	no	FALSE	TRUE	TRUE	TRUE	FALSE	TRUE	FALSE	TRUE	FALSE	TRUE
27	rural areas	married	≥ 1	no	non-high-tech	junior high school or below	50,000-120,000 CNY	no	no	no	TRUE	TRUE	TRUE	TRUE	TRUE	TRUE	TRUE	TRUE	TRUE	TRUE
25	rural areas	unmarried	none	no	non-high-tech	junior college	50,000-120,000 CNY	no	no	no	TRUE	TRUE	TRUE	TRUE	TRUE	TRUE	TRUE	TRUE	TRUE	TRUE
24	rural areas	unmarried	none	no	non-high-tech	junior college	< 50,000 CNY	no	no	no	TRUE	TRUE	TRUE	TRUE	TRUE	TRUE	TRUE	TRUE	TRUE	TRUE
22	rural areas	unmarried	none	no	high-tech	junior college	> 120,000 CNY	no	no	no	TRUE	TRUE	TRUE	FALSE	TRUE	FALSE	TRUE	TRUE	FALSE	FALSE
26	urban areas	unmarried	none	yes	high-tech	university	50,000-120,000 CNY	no	no	no	TRUE	TRUE	TRUE	TRUE	TRUE	TRUE	TRUE	TRUE	FALSE	TRUE
22	rural areas	unmarried	none	yes	non-high-tech	junior college	50,000-120,000 CNY	no	no	no	TRUE	TRUE	TRUE	TRUE	TRUE	TRUE	TRUE	TRUE	TRUE	TRUE
22	rural areas	unmarried	none	no	high-tech	junior college	50,000-120,000 CNY	no	no	no	TRUE	TRUE	TRUE	TRUE	TRUE	TRUE	TRUE	TRUE	FALSE	TRUE
21	urban areas	unmarried	none	yes	high-tech	junior college	50,000-120,000 CNY	no	no	no	TRUE	TRUE	TRUE	TRUE	TRUE	FALSE	TRUE	TRUE	TRUE	TRUE
33	rural areas	married	≥ 1	yes	high-tech	junior college	50,000-120,000 CNY	no	no	no	TRUE	TRUE	TRUE	FALSE	TRUE	FALSE	FALSE	FALSE	TRUE	TRUE
22	rural areas	unmarried	none	yes	non-high-tech	junior college	50,000-120,000 CNY	no	no	no	TRUE	TRUE	TRUE	TRUE	TRUE	TRUE	TRUE	TRUE	TRUE	TRUE
25	urban areas	unmarried	none	yes	non-high-tech	junior college	< 50,000 CNY	no	no	no	TRUE	TRUE	TRUE	TRUE	TRUE	TRUE	TRUE	TRUE	TRUE	TRUE
25	rural areas	unmarried	none	no	non-high-tech	university	50,000-120,000 CNY	no	no	no	TRUE	TRUE	TRUE	FALSE	TRUE	TRUE	TRUE	TRUE	TRUE	TRUE
32	urban areas	married	≥ 1	no	high-tech	university	> 120,000 CNY	no	no	no	TRUE	TRUE	TRUE	TRUE	TRUE	TRUE	TRUE	TRUE	TRUE	TRUE
21	urban areas	unmarried	none	no	high-tech	junior college	50,000-120,000 CNY	no	no	no	TRUE	TRUE	TRUE	FALSE	TRUE	FALSE	TRUE	TRUE	FALSE	TRUE
23	rural areas	unmarried	none	yes	high-tech	junior college	50,000-120,000 CNY	yes	no	no	FALSE	TRUE	TRUE	TRUE	TRUE	TRUE	TRUE	TRUE	FALSE	TRUE
24	urban areas	unmarried	none	yes	high-tech	junior college	> 120,000 CNY	no	no	no	TRUE	TRUE	TRUE	TRUE	TRUE	TRUE	TRUE	TRUE	TRUE	TRUE
26	rural areas	married	none	yes	high-tech	junior college	50,000-120,000 CNY	yes	yes	yes	TRUE	TRUE	TRUE	TRUE	TRUE	TRUE	TRUE	TRUE	TRUE	TRUE
24	urban areas	unmarried	none	no	non-high-tech	junior college	50,000-120,000 CNY	no	no	no	TRUE	TRUE	TRUE	TRUE	TRUE	TRUE	TRUE	TRUE	TRUE	TRUE
23	rural areas	unmarried	none	no	high-tech	junior college	50,000-120,000 CNY	no	no	no	TRUE	TRUE	TRUE	FALSE	TRUE	FALSE	TRUE	TRUE	TRUE	TRUE
25	urban areas	unmarried	none	no	non-high-tech	university	< 50,000 CNY	no	no	no	TRUE	TRUE	TRUE	TRUE	TRUE	TRUE	TRUE	TRUE	TRUE	TRUE
22	rural areas	unmarried	none	no	high-tech	junior college	50,000-120,000 CNY	no	no	no	TRUE	FALSE	TRUE	TRUE	FALSE	FALSE	FALSE	FALSE	FALSE	TRUE
22	urban areas	unmarried	none	yes	high-tech	junior college	> 120,000 CNY	no	no	no	FALSE	FALSE	FALSE	TRUE	FALSE	TRUE	FALSE	FALSE	FALSE	FALSE
24	urban areas	unmarried	none	no	non-high-tech	university	> 120,000 CNY	no	no	no	TRUE	TRUE	TRUE	FALSE	TRUE	TRUE	TRUE	TRUE	FALSE	TRUE
24	urban areas	unmarried	none	no	high-tech	university	> 120,000 CNY	no	no	no	TRUE	TRUE	TRUE	FALSE	TRUE	FALSE	TRUE	TRUE	FALSE	TRUE
24	rural areas	unmarried	none	no	high-tech	junior college	50,000-120,000 CNY	no	no	no	FALSE	TRUE	TRUE	TRUE	TRUE	FALSE	TRUE	TRUE	FALSE	FALSE
25	urban areas	unmarried	none	no	high-tech	university	50,000-120,000 CNY	no	no	no	TRUE	TRUE	TRUE	TRUE	TRUE	TRUE	TRUE	TRUE	TRUE	FALSE
41	rural areas	married	≥ 1	no	non-high-tech	junior high school or below	50,000-120,000 CNY	no	no	no	TRUE	TRUE	TRUE	TRUE	TRUE	TRUE	TRUE	TRUE	TRUE	TRUE
22	rural areas	unmarried	none	no	high-tech	junior college	50,000-120,000 CNY	no	no	no	TRUE	FALSE	TRUE	TRUE	TRUE	TRUE	FALSE	TRUE	TRUE	TRUE
25	rural areas	unmarried	none	no	non-high-tech	junior college	< 50,000 CNY	no	no	no	TRUE	TRUE	TRUE	TRUE	TRUE	TRUE	TRUE	TRUE	TRUE	TRUE
43	urban areas	married	≥ 1	yes	non-high-tech	university	> 120,000 CNY	no	no	no	TRUE	TRUE	TRUE	TRUE	TRUE	TRUE	TRUE	FALSE	TRUE	TRUE
27	urban areas	married	none	no	non-high-tech	university	50,000-120,000 CNY	no	no	no	FALSE	FALSE	FALSE	FALSE	TRUE	FALSE	TRUE	TRUE	TRUE	FALSE
21	urban areas	unmarried	none	yes	non-high-tech	master and above	50,000-120,000 CNY	no	no	no	FALSE	FALSE	TRUE	FALSE	TRUE	FALSE	TRUE	TRUE	TRUE	TRUE
26	rural areas	unmarried	none	yes	high-tech	university	50,000-120,000 CNY	no	no	no	TRUE	TRUE	TRUE	TRUE	TRUE	TRUE	TRUE	TRUE	FALSE	TRUE
24	rural areas	unmarried	none	no	non-high-tech	junior college	< 50,000 CNY	no	no	no	TRUE	TRUE	TRUE	TRUE	TRUE	TRUE	TRUE	TRUE	TRUE	TRUE
22	urban areas	unmarried	none	yes	high-tech	university	50,000-120,000 CNY	no	no	no	TRUE	TRUE	TRUE	FALSE	TRUE	FALSE	TRUE	TRUE	TRUE	TRUE
23	rural areas	unmarried	none	no	high-tech	junior college	50,000-120,000 CNY	no	no	no	FALSE	FALSE	FALSE	FALSE	FALSE	FALSE	FALSE	FALSE	FALSE	FALSE
23	urban areas	unmarried	none	no	non-high-tech	university	< 50,000 CNY	no	no	no	TRUE	TRUE	TRUE	TRUE	TRUE	TRUE	TRUE	TRUE	TRUE	TRUE
30	rural areas	married	≥ 1	no	non-high-tech	junior college	> 120,000 CNY	no	no	no	FALSE	FALSE	FALSE	FALSE	FALSE	FALSE	FALSE	FALSE	FALSE	FALSE
23	rural areas	unmarried	none	yes	high-tech	junior college	> 120,000 CNY	no	no	no	TRUE	TRUE	TRUE	FALSE	TRUE	FALSE	TRUE	TRUE	TRUE	TRUE
24	urban areas	unmarried	none	yes	high-tech	junior college	50,000-120,000 CNY	no	no	no	TRUE	TRUE	TRUE	TRUE	TRUE	TRUE	TRUE	TRUE	TRUE	TRUE
25	urban areas	unmarried	none	no	high-tech	university	50,000-120,000 CNY	no	no	no	FALSE	FALSE	FALSE	FALSE	FALSE	FALSE	FALSE	FALSE	FALSE	FALSE
36	rural areas	married	≥ 1	no	non-high-tech	high school or vocational school	50,000-120,000 CNY	no	no	no	FALSE	FALSE	FALSE	FALSE	FALSE	FALSE	FALSE	FALSE	FALSE	FALSE
23	rural areas	unmarried	none	yes	non-high-tech	junior college	< 50,000 CNY	no	no	no	TRUE	TRUE	TRUE	TRUE	TRUE	TRUE	TRUE	TRUE	TRUE	TRUE
23	urban areas	unmarried	none	yes	non-high-tech	university	> 120,000 CNY	no	no	no	TRUE	TRUE	TRUE	TRUE	TRUE	FALSE	FALSE	FALSE	TRUE	FALSE
23	rural areas	unmarried	none	yes	non-high-tech	junior college	< 50,000 CNY	no	no	no	TRUE	TRUE	TRUE	TRUE	TRUE	TRUE	TRUE	TRUE	TRUE	TRUE
32	rural areas	married	≥ 1	yes	non-high-tech	university	50,000-120,000 CNY	no	no	no	TRUE	TRUE	TRUE	FALSE	TRUE	TRUE	TRUE	TRUE	TRUE	TRUE
23	rural areas	unmarried	none	yes	high-tech	junior college	50,000-120,000 CNY	no	no	no	TRUE	TRUE	TRUE	TRUE	TRUE	TRUE	TRUE	TRUE	TRUE	TRUE
48	urban areas	married	≥ 1	yes	high-tech	junior college	50,000-120,000 CNY	yes	no	no	TRUE	TRUE	TRUE	TRUE	TRUE	FALSE	TRUE	TRUE	FALSE	FALSE
49	rural areas	married	≥ 1	no	non-high-tech	junior high school or below	< 50,000 CNY	no	yes	no	FALSE	FALSE	FALSE	FALSE	FALSE	FALSE	FALSE	FALSE	FALSE	FALSE
32	rural areas	married	≥ 1	yes	high-tech	university	> 120,000 CNY	yes	no	no	TRUE	TRUE	TRUE	FALSE	TRUE	FALSE	TRUE	TRUE	FALSE	FALSE
24	rural areas	unmarried	none	yes	high-tech	university	50,000-120,000 CNY	no	yes	no	TRUE	TRUE	TRUE	FALSE	TRUE	TRUE	FALSE	TRUE	TRUE	FALSE
25	rural areas	unmarried	none	no	non-high-tech	junior college	< 50,000 CNY	no	no	no	FALSE	FALSE	FALSE	FALSE	FALSE	FALSE	FALSE	FALSE	FALSE	FALSE
22	rural areas	unmarried	none	yes	high-tech	junior college	50,000-120,000 CNY	no	no	no	TRUE	TRUE	TRUE	FALSE	TRUE	FALSE	TRUE	TRUE	TRUE	TRUE
23	urban areas	unmarried	none	no	high-tech	junior college	50,000-120,000 CNY	no	yes	no	FALSE	TRUE	TRUE	TRUE	TRUE	TRUE	TRUE	TRUE	TRUE	TRUE
22	rural areas	unmarried	none	no	high-tech	junior college	50,000-120,000 CNY	no	no	no	TRUE	TRUE	TRUE	TRUE	TRUE	FALSE	FALSE	FALSE	TRUE	TRUE
33	urban areas	married	≥ 1	yes	non-high-tech	junior college	50,000-120,000 CNY	no	no	no	FALSE	FALSE	FALSE	FALSE	FALSE	FALSE	FALSE	FALSE	FALSE	FALSE
21	rural areas	unmarried	none	no	non-high-tech	high school or vocational school	50,000-120,000 CNY	no	no	no	FALSE	FALSE	FALSE	FALSE	FALSE	FALSE	FALSE	FALSE	FALSE	FALSE
24	rural areas	unmarried	none	yes	non-high-tech	junior college	< 50,000 CNY	no	no	no	TRUE	TRUE	TRUE	TRUE	TRUE	TRUE	TRUE	TRUE	TRUE	TRUE
23	urban areas	unmarried	none	yes	high-tech	junior college	> 120,000 CNY	no	no	no	TRUE	TRUE	TRUE	FALSE	TRUE	FALSE	TRUE	TRUE	TRUE	TRUE
24	rural areas	unmarried	none	yes	high-tech	junior college	> 120,000 CNY	no	no	no	TRUE	TRUE	TRUE	TRUE	TRUE	TRUE	TRUE	TRUE	TRUE	FALSE
23	rural areas	unmarried	none	yes	high-tech	junior college	> 120,000 CNY	no	no	no	TRUE	TRUE	TRUE	FALSE	TRUE	FALSE	TRUE	TRUE	TRUE	TRUE
23	urban areas	unmarried	none	no	non-high-tech	university	50,000-120,000 CNY	no	no	no	TRUE	TRUE	TRUE	TRUE	TRUE	TRUE	TRUE	TRUE	FALSE	TRUE
27	rural areas	married	none	yes	high-tech	university	50,000-120,000 CNY	no	no	no	TRUE	TRUE	TRUE	TRUE	TRUE	TRUE	TRUE	TRUE	TRUE	TRUE
27	urban areas	unmarried	none	no	non-high-tech	university	> 120,000 CNY	no	no	no	TRUE	TRUE	TRUE	TRUE	TRUE	FALSE	TRUE	TRUE	TRUE	TRUE
23	rural areas	unmarried	none	yes	high-tech	junior college	50,000-120,000 CNY	no	no	no	TRUE	TRUE	TRUE	TRUE	TRUE	TRUE	FALSE	FALSE	TRUE	TRUE
22	urban areas	unmarried	none	yes	high-tech	junior college	50,000-120,000 CNY	no	no	no	TRUE	TRUE	TRUE	TRUE	TRUE	TRUE	TRUE	TRUE	FALSE	TRUE
22	rural areas	unmarried	none	no	non-high-tech	junior college	> 120,000 CNY	no	no	no	TRUE	TRUE	TRUE	FALSE	TRUE	FALSE	TRUE	TRUE	FALSE	FALSE
23	rural areas	unmarried	none	yes	high-tech	junior college	50,000-120,000 CNY	no	no	no	TRUE	TRUE	TRUE	TRUE	TRUE	FALSE	FALSE	FALSE	TRUE	TRUE
23	rural areas	unmarried	none	yes	high-tech	junior college	50,000-120,000 CNY	no	no	no	TRUE	TRUE	TRUE	FALSE	TRUE	FALSE	TRUE	TRUE	FALSE	FALSE
24	rural areas	unmarried	none	yes	high-tech	junior college	> 120,000 CNY	yes	no	no	TRUE	TRUE	TRUE	TRUE	TRUE	TRUE	TRUE	TRUE	FALSE	TRUE
48	urban areas	married	≥ 1	yes	high-tech	university	50,000-120,000 CNY	yes	no	no	TRUE	TRUE	TRUE	FALSE	TRUE	TRUE	TRUE	TRUE	TRUE	TRUE
48	rural areas	married	≥ 1	yes	non-high-tech	junior high school or below	< 50,000 CNY	no	no	no	TRUE	TRUE	TRUE	TRUE	TRUE	TRUE	TRUE	TRUE	TRUE	TRUE
23	rural areas	unmarried	none	no	non-high-tech	junior college	50,000-120,000 CNY	no	no	no	TRUE	TRUE	TRUE	TRUE	TRUE	TRUE	TRUE	TRUE	TRUE	TRUE
22	rural areas	unmarried	none	yes	high-tech	junior college	50,000-120,000 CNY	no	no	no	TRUE	TRUE	TRUE	TRUE	TRUE	FALSE	TRUE	TRUE	TRUE	TRUE
25	urban areas	unmarried	none	yes	high-tech	university	> 120,000 CNY	no	no	no	TRUE	TRUE	TRUE	FALSE	TRUE	FALSE	TRUE	FALSE	FALSE	FALSE
22	rural areas	unmarried	none	yes	high-tech	junior college	50,000-120,000 CNY	no	yes	no	TRUE	TRUE	TRUE	TRUE	TRUE	TRUE	TRUE	TRUE	TRUE	TRUE
21	urban areas	unmarried	none	no	high-tech	junior college	> 120,000 CNY	no	no	no	FALSE	TRUE	TRUE	TRUE	TRUE	FALSE	FALSE	FALSE	FALSE	TRUE
23	urban areas	unmarried	none	no	non-high-tech	university	< 50,000 CNY	no	no	no	TRUE	TRUE	TRUE	TRUE	TRUE	TRUE	TRUE	TRUE	TRUE	TRUE
21	urban areas	unmarried	none	no	high-tech	junior college	50,000-120,000 CNY	no	no	no	TRUE	TRUE	TRUE	TRUE	TRUE	TRUE	TRUE	TRUE	TRUE	TRUE
23	rural areas	unmarried	none	no	high-tech	junior college	50,000-120,000 CNY	no	no	no	TRUE	TRUE	TRUE	FALSE	FALSE	FALSE	FALSE	FALSE	TRUE	TRUE
21	urban areas	unmarried	none	yes	high-tech	junior college	50,000-120,000 CNY	no	no	no	TRUE	TRUE	TRUE	TRUE	TRUE	TRUE	TRUE	TRUE	FALSE	TRUE
33	urban areas	married	≥ 1	yes	non-high-tech	junior college	50,000-120,000 CNY	no	yes	no	TRUE	TRUE	TRUE	TRUE	TRUE	TRUE	TRUE	TRUE	TRUE	TRUE
25	rural areas	married	none	no	high-tech	junior college	50,000-120,000 CNY	no	no	no	TRUE	TRUE	TRUE	TRUE	TRUE	TRUE	TRUE	TRUE	TRUE	TRUE
22	rural areas	unmarried	none	yes	high-tech	junior college	50,000-120,000 CNY	no	no	no	TRUE	TRUE	TRUE	TRUE	TRUE	FALSE	TRUE	TRUE	FALSE	TRUE
29	urban areas	married	none	yes	high-tech	university	> 120,000 CNY	yes	no	no	TRUE	TRUE	TRUE	TRUE	TRUE	TRUE	TRUE	TRUE	TRUE	TRUE
24	rural areas	unmarried	none	no	non-high-tech	university	50,000-120,000 CNY	no	no	no	FALSE	TRUE	TRUE	FALSE	TRUE	FALSE	FALSE	FALSE	TRUE	FALSE
25	urban areas	unmarried	none	no	non-high-tech	junior college	> 120,000 CNY	no	no	no	FALSE	TRUE	TRUE	TRUE	TRUE	TRUE	TRUE	TRUE	FALSE	TRUE
24	rural areas	unmarried	none	yes	high-tech	junior college	50,000-120,000 CNY	no	no	no	TRUE	TRUE	TRUE	TRUE	TRUE	TRUE	TRUE	TRUE	FALSE	TRUE
22	rural areas	unmarried	none	yes	high-tech	junior college	50,000-120,000 CNY	no	no	no	TRUE	TRUE	TRUE	TRUE	TRUE	FALSE	TRUE	TRUE	TRUE	TRUE
22	urban areas	unmarried	none	yes	high-tech	junior college	50,000-120,000 CNY	no	no	no	TRUE	TRUE	TRUE	FALSE	TRUE	FALSE	TRUE	TRUE	TRUE	TRUE
32	rural areas	married	≥ 1	no	non-high-tech	high school or vocational school	< 50,000 CNY	no	no	no	TRUE	TRUE	TRUE	TRUE	TRUE	TRUE	TRUE	TRUE	TRUE	TRUE
48	urban areas	married	≥ 1	yes	high-tech	university	50,000-120,000 CNY	no	no	no	TRUE	TRUE	TRUE	FALSE	TRUE	FALSE	FALSE	FALSE	TRUE	TRUE
42	rural areas	unmarried	none	yes	high-tech	junior college	> 120,000 CNY	no	no	no	TRUE	TRUE	FALSE	FALSE	TRUE	FALSE	TRUE	TRUE	FALSE	FALSE
43	rural areas	married	≥ 1	yes	high-tech	university	> 120,000 CNY	yes	yes	no	TRUE	TRUE	TRUE	FALSE	TRUE	FALSE	TRUE	TRUE	TRUE	TRUE
22	urban areas	unmarried	none	no	non-high-tech	junior college	50,000-120,000 CNY	no	no	no	FALSE	FALSE	FALSE	FALSE	FALSE	FALSE	FALSE	FALSE	FALSE	FALSE
23	rural areas	unmarried	none	no	non-high-tech	junior college	50,000-120,000 CNY	no	no	no	TRUE	TRUE	TRUE	TRUE	TRUE	TRUE	TRUE	TRUE	TRUE	TRUE
23	rural areas	unmarried	none	no	non-high-tech	high school or vocational school	50,000-120,000 CNY	no	no	no	TRUE	TRUE	TRUE	TRUE	TRUE	TRUE	TRUE	TRUE	TRUE	TRUE
52	rural areas	married	≥ 1	yes	non-high-tech	junior high school or below	< 50,000 CNY	no	no	no	TRUE	TRUE	TRUE	TRUE	TRUE	TRUE	TRUE	TRUE	TRUE	TRUE
24	rural areas	unmarried	none	no	non-high-tech	junior college	50,000-120,000 CNY	no	no	no	TRUE	TRUE	TRUE	TRUE	TRUE	TRUE	TRUE	TRUE	TRUE	TRUE
23	rural areas	unmarried	none	yes	high-tech	junior college	50,000-120,000 CNY	no	no	no	TRUE	TRUE	TRUE	FALSE	TRUE	FALSE	TRUE	TRUE	FALSE	TRUE
23	rural areas	unmarried	none	no	high-tech	junior college	50,000-120,000 CNY	no	no	no	TRUE	TRUE	TRUE	TRUE	TRUE	TRUE	TRUE	TRUE	FALSE	FALSE
23	rural areas	unmarried	none	no	non-high-tech	junior college	50,000-120,000 CNY	no	no	no	TRUE	TRUE	TRUE	TRUE	TRUE	TRUE	TRUE	TRUE	TRUE	TRUE
23	rural areas	unmarried	none	no	high-tech	junior college	50,000-120,000 CNY	yes	no	no	TRUE	TRUE	TRUE	FALSE	TRUE	FALSE	TRUE	TRUE	FALSE	FALSE
24	rural areas	unmarried	none	no	non-high-tech	junior college	< 50,000 CNY	no	yes	no	FALSE	FALSE	FALSE	FALSE	FALSE	FALSE	FALSE	FALSE	FALSE	FALSE
23	urban areas	unmarried	none	no	non-high-tech	junior college	50,000-120,000 CNY	no	no	no	TRUE	TRUE	TRUE	TRUE	TRUE	TRUE	TRUE	TRUE	TRUE	TRUE
22	rural areas	unmarried	none	no	non-high-tech	junior college	> 120,000 CNY	no	no	no	TRUE	TRUE	TRUE	TRUE	TRUE	TRUE	FALSE	FALSE	FALSE	TRUE
23	rural areas	unmarried	none	no	high-tech	junior college	50,000-120,000 CNY	no	no	no	TRUE	TRUE	TRUE	TRUE	TRUE	TRUE	TRUE	TRUE	TRUE	TRUE
22	rural areas	unmarried	none	no	non-high-tech	junior college	50,000-120,000 CNY	no	no	no	TRUE	TRUE	TRUE	TRUE	TRUE	TRUE	TRUE	TRUE	TRUE	TRUE
27	rural areas	married	none	yes	high-tech	university	50,000-120,000 CNY	no	no	no	TRUE	TRUE	TRUE	TRUE	TRUE	TRUE	TRUE	TRUE	TRUE	TRUE
23	urban areas	unmarried	none	yes	high-tech	junior college	> 120,000 CNY	no	no	no	TRUE	TRUE	TRUE	TRUE	TRUE	TRUE	FALSE	TRUE	FALSE	TRUE
23	rural areas	unmarried	none	yes	high-tech	junior college	50,000-120,000 CNY	no	no	no	TRUE	TRUE	TRUE	TRUE	TRUE	TRUE	TRUE	TRUE	TRUE	TRUE
37	urban areas	married	≥ 1	yes	non-high-tech	university	< 50,000 CNY	yes	yes	no	TRUE	TRUE	TRUE	TRUE	TRUE	TRUE	TRUE	TRUE	TRUE	TRUE
26	urban areas	unmarried	none	yes	high-tech	junior college	50,000-120,000 CNY	no	yes	no	TRUE	FALSE	FALSE	FALSE	FALSE	FALSE	FALSE	FALSE	FALSE	TRUE
21	rural areas	unmarried	none	yes	non-high-tech	junior college	50,000-120,000 CNY	no	no	no	TRUE	TRUE	TRUE	TRUE	TRUE	TRUE	TRUE	TRUE	TRUE	TRUE
23	rural areas	unmarried	none	yes	high-tech	junior college	50,000-120,000 CNY	no	no	no	TRUE	FALSE	TRUE	TRUE	TRUE	TRUE	TRUE	FALSE	TRUE	TRUE
23	rural areas	unmarried	none	yes	high-tech	junior college	50,000-120,000 CNY	yes	no	no	TRUE	TRUE	TRUE	TRUE	TRUE	TRUE	TRUE	TRUE	FALSE	TRUE
22	rural areas	unmarried	none	yes	non-high-tech	junior college	50,000-120,000 CNY	no	no	no	TRUE	TRUE	TRUE	TRUE	TRUE	TRUE	TRUE	TRUE	TRUE	TRUE
25	rural areas	unmarried	none	no	high-tech	junior college	50,000-120,000 CNY	no	no	no	TRUE	TRUE	TRUE	TRUE	TRUE	TRUE	FALSE	TRUE	FALSE	TRUE
22	rural areas	unmarried	none	no	high-tech	junior college	50,000-120,000 CNY	no	no	no	TRUE	TRUE	TRUE	TRUE	TRUE	TRUE	TRUE	TRUE	TRUE	TRUE
27	rural areas	unmarried	none	no	high-tech	university	50,000-120,000 CNY	no	no	no	TRUE	FALSE	TRUE	FALSE	TRUE	FALSE	FALSE	FALSE	TRUE	TRUE
22	urban areas	unmarried	none	yes	non-high-tech	university	< 50,000 CNY	yes	yes	no	TRUE	TRUE	TRUE	TRUE	TRUE	TRUE	TRUE	TRUE	TRUE	TRUE
23	rural areas	unmarried	none	yes	high-tech	junior college	> 120,000 CNY	no	no	no	TRUE	TRUE	TRUE	FALSE	TRUE	FALSE	TRUE	TRUE	FALSE	TRUE
22	rural areas	unmarried	none	no	high-tech	junior college	50,000-120,000 CNY	no	no	no	TRUE	TRUE	TRUE	TRUE	TRUE	FALSE	TRUE	TRUE	TRUE	TRUE
23	rural areas	unmarried	none	yes	high-tech	junior college	50,000-120,000 CNY	no	no	no	TRUE	TRUE	TRUE	TRUE	TRUE	TRUE	TRUE	TRUE	FALSE	TRUE
23	rural areas	unmarried	none	yes	high-tech	junior college	50,000-120,000 CNY	no	no	no	TRUE	FALSE	TRUE	TRUE	TRUE	TRUE	FALSE	TRUE	TRUE	TRUE
24	rural areas	unmarried	none	no	non-high-tech	junior college	< 50,000 CNY	no	no	no	FALSE	FALSE	FALSE	FALSE	FALSE	FALSE	FALSE	FALSE	FALSE	FALSE
22	urban areas	unmarried	none	yes	non-high-tech	university	50,000-120,000 CNY	yes	yes	yes	TRUE	TRUE	TRUE	FALSE	TRUE	FALSE	TRUE	TRUE	TRUE	FALSE
26	rural areas	married	none	yes	non-high-tech	junior college	< 50,000 CNY	no	no	no	TRUE	TRUE	TRUE	TRUE	TRUE	TRUE	TRUE	TRUE	TRUE	TRUE
22	urban areas	married	≥ 1	no	non-high-tech	high school or vocational school	50,000-120,000 CNY	no	no	no	TRUE	TRUE	TRUE	TRUE	TRUE	TRUE	TRUE	TRUE	TRUE	TRUE
22	rural areas	unmarried	none	yes	high-tech	junior college	> 120,000 CNY	no	no	no	TRUE	TRUE	TRUE	TRUE	TRUE	FALSE	TRUE	TRUE	TRUE	TRUE
22	rural areas	unmarried	none	no	non-high-tech	university	> 120,000 CNY	no	no	no	FALSE	FALSE	FALSE	TRUE	FALSE	TRUE	FALSE	FALSE	FALSE	TRUE
23	urban areas	unmarried	none	yes	high-tech	junior college	> 120,000 CNY	no	no	no	TRUE	TRUE	TRUE	TRUE	TRUE	FALSE	TRUE	TRUE	FALSE	TRUE
57	rural areas	married	≥ 1	no	non-high-tech	junior high school or below	< 50,000 CNY	no	no	no	TRUE	TRUE	TRUE	TRUE	TRUE	TRUE	TRUE	TRUE	TRUE	TRUE
22	urban areas	unmarried	none	yes	high-tech	junior college	50,000-120,000 CNY	no	no	no	FALSE	TRUE	TRUE	FALSE	TRUE	FALSE	TRUE	TRUE	FALSE	TRUE
22	rural areas	unmarried	none	yes	high-tech	junior college	50,000-120,000 CNY	no	no	no	FALSE	TRUE	TRUE	FALSE	TRUE	FALSE	TRUE	TRUE	TRUE	TRUE
25	rural areas	unmarried	none	no	non-high-tech	university	50,000-120,000 CNY	no	no	no	TRUE	FALSE	FALSE	FALSE	FALSE	FALSE	FALSE	TRUE	TRUE	TRUE
27	rural areas	unmarried	none	no	non-high-tech	junior high school or below	< 50,000 CNY	no	no	no	TRUE	TRUE	TRUE	TRUE	TRUE	TRUE	TRUE	TRUE	TRUE	TRUE
22	urban areas	unmarried	none	yes	non-high-tech	junior college	< 50,000 CNY	no	no	no	TRUE	TRUE	TRUE	TRUE	TRUE	TRUE	TRUE	TRUE	TRUE	TRUE
24	rural areas	unmarried	none	yes	high-tech	junior college	50,000-120,000 CNY	no	no	no	TRUE	TRUE	TRUE	FALSE	TRUE	TRUE	FALSE	FALSE	TRUE	TRUE
25	rural areas	unmarried	none	no	non-high-tech	junior college	< 50,000 CNY	no	no	no	TRUE	TRUE	TRUE	TRUE	TRUE	TRUE	TRUE	TRUE	TRUE	TRUE
37	rural areas	married	≥ 1	yes	non-high-tech	junior high school or below	< 50,000 CNY	no	no	no	TRUE	TRUE	TRUE	TRUE	TRUE	TRUE	TRUE	TRUE	TRUE	TRUE
26	rural areas	unmarried	none	no	high-tech	junior college	> 120,000 CNY	no	no	no	TRUE	TRUE	TRUE	FALSE	TRUE	FALSE	TRUE	TRUE	FALSE	TRUE
22	urban areas	unmarried	none	yes	high-tech	university	50,000-120,000 CNY	no	no	no	TRUE	TRUE	TRUE	FALSE	TRUE	TRUE	FALSE	TRUE	TRUE	FALSE
26	rural areas	unmarried	none	no	high-tech	junior college	50,000-120,000 CNY	yes	yes	no	TRUE	TRUE	TRUE	FALSE	TRUE	FALSE	TRUE	TRUE	FALSE	TRUE
19	rural areas	unmarried	none	yes	non-high-tech	junior college	50,000-120,000 CNY	no	no	no	TRUE	TRUE	TRUE	TRUE	TRUE	TRUE	TRUE	TRUE	TRUE	TRUE
23	urban areas	unmarried	none	yes	non-high-tech	high school or vocational school	50,000-120,000 CNY	no	no	no	TRUE	TRUE	TRUE	TRUE	TRUE	TRUE	TRUE	TRUE	TRUE	TRUE
22	rural areas	unmarried	none	yes	non-high-tech	junior college	> 120,000 CNY	yes	no	no	TRUE	TRUE	FALSE	TRUE	TRUE	TRUE	TRUE	TRUE	TRUE	TRUE
21	rural areas	married	none	no	high-tech	junior college	> 120,000 CNY	no	no	no	TRUE	TRUE	TRUE	TRUE	TRUE	TRUE	TRUE	TRUE	TRUE	TRUE
22	rural areas	unmarried	none	yes	high-tech	junior college	50,000-120,000 CNY	no	no	no	FALSE	TRUE	TRUE	TRUE	TRUE	TRUE	FALSE	TRUE	FALSE	TRUE
24	rural areas	unmarried	none	no	non-high-tech	junior college	50,000-120,000 CNY	no	no	no	TRUE	TRUE	TRUE	TRUE	TRUE	TRUE	TRUE	TRUE	TRUE	TRUE
24	urban areas	unmarried	none	yes	high-tech	junior college	50,000-120,000 CNY	no	no	no	TRUE	TRUE	TRUE	FALSE	TRUE	FALSE	TRUE	TRUE	TRUE	TRUE
22	urban areas	unmarried	none	yes	high-tech	junior college	50,000-120,000 CNY	no	no	no	TRUE	TRUE	TRUE	FALSE	TRUE	TRUE	TRUE	TRUE	TRUE	TRUE
29	urban areas	married	≥ 1	yes	high-tech	university	> 120,000 CNY	no	no	no	TRUE	TRUE	TRUE	TRUE	TRUE	TRUE	TRUE	TRUE	TRUE	TRUE
31	rural areas	married	≥ 1	no	non-high-tech	junior high school or below	< 50,000 CNY	no	no	no	FALSE	FALSE	FALSE	FALSE	FALSE	FALSE	FALSE	FALSE	FALSE	FALSE
27	rural areas	unmarried	none	yes	non-high-tech	university	50,000-120,000 CNY	no	no	no	TRUE	TRUE	TRUE	FALSE	TRUE	TRUE	FALSE	TRUE	FALSE	FALSE
21	rural areas	unmarried	none	yes	high-tech	junior college	> 120,000 CNY	no	no	no	TRUE	TRUE	TRUE	TRUE	TRUE	TRUE	FALSE	FALSE	FALSE	TRUE
26	urban areas	unmarried	none	no	high-tech	university	50,000-120,000 CNY	no	no	no	TRUE	TRUE	TRUE	TRUE	TRUE	TRUE	TRUE	TRUE	FALSE	FALSE
23	rural areas	unmarried	none	yes	high-tech	junior college	50,000-120,000 CNY	no	no	no	TRUE	TRUE	TRUE	FALSE	TRUE	FALSE	TRUE	TRUE	FALSE	FALSE
52	urban areas	married	≥ 1	yes	high-tech	high school or vocational school	> 120,000 CNY	no	no	no	TRUE	TRUE	TRUE	FALSE	TRUE	FALSE	TRUE	TRUE	TRUE	TRUE
22	rural areas	unmarried	none	no	non-high-tech	high school or vocational school	50,000-120,000 CNY	no	no	no	TRUE	TRUE	TRUE	TRUE	TRUE	TRUE	TRUE	TRUE	TRUE	TRUE
25	rural areas	married	≥ 1	no	non-high-tech	high school or vocational school	< 50,000 CNY	no	no	no	FALSE	FALSE	FALSE	FALSE	FALSE	FALSE	FALSE	FALSE	FALSE	FALSE
23	rural areas	unmarried	none	yes	high-tech	junior college	50,000-120,000 CNY	no	no	no	TRUE	TRUE	TRUE	FALSE	TRUE	FALSE	TRUE	TRUE	FALSE	TRUE
22	rural areas	unmarried	none	yes	high-tech	junior college	50,000-120,000 CNY	no	yes	yes	TRUE	TRUE	TRUE	FALSE	TRUE	FALSE	TRUE	TRUE	TRUE	TRUE
46	urban areas	married	≥ 1	no	non-high-tech	university	50,000-120,000 CNY	no	no	no	FALSE	TRUE	TRUE	TRUE	TRUE	FALSE	TRUE	TRUE	FALSE	FALSE
56	rural areas	married	≥ 1	no	non-high-tech	junior high school or below	50,000-120,000 CNY	no	no	no	TRUE	TRUE	TRUE	TRUE	TRUE	TRUE	TRUE	TRUE	TRUE	TRUE
32	urban areas	married	≥ 1	yes	high-tech	master and above	50,000-120,000 CNY	no	no	no	TRUE	TRUE	TRUE	FALSE	TRUE	FALSE	TRUE	TRUE	FALSE	FALSE
26	rural areas	unmarried	none	yes	high-tech	junior college	50,000-120,000 CNY	no	no	no	TRUE	TRUE	TRUE	FALSE	TRUE	FALSE	TRUE	TRUE	TRUE	TRUE
26	rural areas	unmarried	none	no	non-high-tech	university	50,000-120,000 CNY	no	no	no	TRUE	TRUE	TRUE	FALSE	TRUE	TRUE	TRUE	TRUE	TRUE	TRUE
33	rural areas	married	none	no	non-high-tech	junior college	50,000-120,000 CNY	no	no	no	TRUE	TRUE	TRUE	TRUE	TRUE	TRUE	TRUE	TRUE	TRUE	TRUE
26	rural areas	married	≥ 1	no	non-high-tech	junior high school or below	< 50,000 CNY	no	no	no	TRUE	TRUE	TRUE	TRUE	TRUE	TRUE	TRUE	TRUE	TRUE	TRUE
27	rural areas	married	none	no	high-tech	university	50,000-120,000 CNY	no	no	no	TRUE	TRUE	FALSE	FALSE	TRUE	FALSE	FALSE	TRUE	TRUE	TRUE
26	rural areas	unmarried	none	yes	non-high-tech	junior college	50,000-120,000 CNY	no	no	no	TRUE	TRUE	TRUE	TRUE	TRUE	TRUE	TRUE	TRUE	TRUE	TRUE
27	rural areas	unmarried	none	yes	high-tech	university	> 120,000 CNY	yes	no	no	TRUE	TRUE	TRUE	FALSE	TRUE	FALSE	TRUE	TRUE	TRUE	TRUE
43	rural areas	married	≥ 1	no	non-high-tech	junior college	> 120,000 CNY	no	no	no	TRUE	TRUE	TRUE	FALSE	TRUE	FALSE	TRUE	TRUE	TRUE	TRUE
31	urban areas	married	≥ 1	no	non-high-tech	high school or vocational school	50,000-120,000 CNY	yes	no	no	TRUE	TRUE	TRUE	TRUE	TRUE	TRUE	TRUE	TRUE	TRUE	TRUE
30	urban areas	married	≥ 1	yes	high-tech	university	> 120,000 CNY	no	no	no	TRUE	TRUE	TRUE	FALSE	TRUE	FALSE	TRUE	TRUE	TRUE	TRUE
27	rural areas	unmarried	none	no	high-tech	university	50,000-120,000 CNY	no	no	no	TRUE	TRUE	TRUE	TRUE	TRUE	TRUE	TRUE	TRUE	TRUE	TRUE
23	rural areas	unmarried	none	no	non-high-tech	university	< 50,000 CNY	no	no	no	FALSE	FALSE	FALSE	FALSE	FALSE	FALSE	FALSE	FALSE	FALSE	FALSE
22	rural areas	unmarried	none	no	high-tech	junior college	> 120,000 CNY	no	no	no	TRUE	TRUE	TRUE	TRUE	TRUE	TRUE	TRUE	TRUE	TRUE	TRUE
22	urban areas	unmarried	none	no	non-high-tech	junior college	< 50,000 CNY	no	no	no	FALSE	FALSE	FALSE	FALSE	FALSE	FALSE	FALSE	FALSE	FALSE	FALSE
47	rural areas	married	≥ 1	no	non-high-tech	junior college	> 120,000 CNY	no	no	no	TRUE	FALSE	TRUE	TRUE	TRUE	TRUE	TRUE	TRUE	TRUE	TRUE
27	urban areas	married	none	yes	high-tech	university	> 120,000 CNY	yes	yes	no	TRUE	TRUE	TRUE	TRUE	TRUE	TRUE	TRUE	TRUE	TRUE	TRUE
24	urban areas	unmarried	none	yes	high-tech	junior college	50,000-120,000 CNY	no	no	no	TRUE	TRUE	TRUE	TRUE	TRUE	TRUE	FALSE	TRUE	TRUE	FALSE
28	rural areas	married	≥ 1	no	non-high-tech	junior high school or below	50,000-120,000 CNY	no	no	no	TRUE	TRUE	TRUE	TRUE	TRUE	TRUE	TRUE	TRUE	TRUE	TRUE
23	rural areas	unmarried	none	no	non-high-tech	junior college	50,000-120,000 CNY	no	no	no	TRUE	TRUE	TRUE	TRUE	TRUE	TRUE	TRUE	TRUE	TRUE	TRUE
24	rural areas	unmarried	none	no	non-high-tech	junior college	50,000-120,000 CNY	no	no	no	TRUE	TRUE	TRUE	TRUE	TRUE	TRUE	TRUE	TRUE	TRUE	TRUE
30	rural areas	married	≥ 1	no	high-tech	university	50,000-120,000 CNY	yes	no	no	TRUE	TRUE	TRUE	TRUE	TRUE	TRUE	FALSE	TRUE	TRUE	TRUE
30	rural areas	married	≥ 1	no	non-high-tech	junior college	50,000-120,000 CNY	no	no	no	TRUE	TRUE	TRUE	TRUE	TRUE	TRUE	TRUE	TRUE	TRUE	TRUE
24	urban areas	married	none	no	non-high-tech	university	> 120,000 CNY	no	no	no	TRUE	TRUE	TRUE	FALSE	TRUE	FALSE	TRUE	TRUE	FALSE	FALSE
21	rural areas	unmarried	none	yes	non-high-tech	junior high school or below	< 50,000 CNY	no	no	no	TRUE	TRUE	TRUE	TRUE	TRUE	TRUE	TRUE	TRUE	TRUE	TRUE
23	rural areas	unmarried	none	yes	high-tech	junior college	50,000-120,000 CNY	yes	no	no	TRUE	TRUE	TRUE	TRUE	TRUE	TRUE	FALSE	TRUE	TRUE	TRUE
32	rural areas	married	≥ 1	no	non-high-tech	junior college	50,000-120,000 CNY	no	no	no	TRUE	TRUE	TRUE	TRUE	TRUE	TRUE	TRUE	TRUE	TRUE	TRUE
41	urban areas	married	≥ 1	yes	high-tech	junior college	> 120,000 CNY	yes	yes	yes	TRUE	TRUE	TRUE	FALSE	TRUE	FALSE	TRUE	TRUE	TRUE	FALSE
24	rural areas	married	≥ 1	no	non-high-tech	junior college	< 50,000 CNY	no	no	no	TRUE	TRUE	TRUE	TRUE	TRUE	TRUE	TRUE	TRUE	TRUE	TRUE
28	urban areas	unmarried	none	no	non-high-tech	university	50,000-120,000 CNY	no	no	no	TRUE	TRUE	TRUE	TRUE	TRUE	TRUE	FALSE	TRUE	FALSE	TRUE
22	urban areas	unmarried	none	no	non-high-tech	junior college	< 50,000 CNY	no	no	no	FALSE	FALSE	FALSE	FALSE	FALSE	FALSE	FALSE	FALSE	FALSE	FALSE
23	rural areas	unmarried	none	yes	high-tech	junior college	> 120,000 CNY	no	no	no	TRUE	TRUE	TRUE	TRUE	TRUE	TRUE	FALSE	TRUE	TRUE	TRUE
24	rural areas	unmarried	none	yes	high-tech	junior college	> 120,000 CNY	no	yes	no	TRUE	TRUE	TRUE	FALSE	TRUE	FALSE	TRUE	TRUE	FALSE	FALSE
22	rural areas	unmarried	none	no	high-tech	junior college	50,000-120,000 CNY	no	no	no	TRUE	TRUE	TRUE	FALSE	TRUE	FALSE	TRUE	TRUE	TRUE	FALSE
24	rural areas	unmarried	none	no	non-high-tech	university	< 50,000 CNY	no	no	no	FALSE	FALSE	FALSE	FALSE	FALSE	FALSE	FALSE	FALSE	FALSE	FALSE
29	rural areas	married	≥ 1	yes	non-high-tech	junior college	50,000-120,000 CNY	no	no	no	TRUE	TRUE	TRUE	TRUE	TRUE	TRUE	TRUE	TRUE	TRUE	TRUE
22	rural areas	unmarried	none	no	high-tech	junior college	> 120,000 CNY	no	no	no	TRUE	TRUE	TRUE	TRUE	TRUE	TRUE	TRUE	TRUE	TRUE	TRUE
22	rural areas	unmarried	none	yes	high-tech	junior college	50,000-120,000 CNY	no	no	no	TRUE	TRUE	TRUE	TRUE	TRUE	TRUE	TRUE	TRUE	TRUE	TRUE
36	urban areas	married	≥ 1	no	non-high-tech	junior college	> 120,000 CNY	no	no	no	FALSE	TRUE	TRUE	TRUE	TRUE	FALSE	TRUE	TRUE	FALSE	FALSE
55	urban areas	married	≥ 1	yes	high-tech	junior college	> 120,000 CNY	no	no	no	TRUE	TRUE	TRUE	TRUE	TRUE	FALSE	TRUE	TRUE	TRUE	TRUE
27	rural areas	unmarried	none	yes	non-high-tech	master and above	50,000-120,000 CNY	yes	no	no	TRUE	TRUE	TRUE	TRUE	TRUE	TRUE	TRUE	TRUE	FALSE	TRUE
29	rural areas	unmarried	none	no	non-high-tech	university	> 120,000 CNY	yes	yes	no	TRUE	TRUE	TRUE	FALSE	TRUE	TRUE	TRUE	TRUE	FALSE	FALSE
53	rural areas	married	≥ 1	no	non-high-tech	junior high school or below	50,000-120,000 CNY	no	no	no	TRUE	TRUE	TRUE	TRUE	TRUE	TRUE	TRUE	TRUE	TRUE	TRUE
53	rural areas	married	≥ 1	no	non-high-tech	junior high school or below	50,000-120,000 CNY	no	no	no	TRUE	TRUE	TRUE	TRUE	TRUE	TRUE	TRUE	TRUE	TRUE	TRUE
24	rural areas	unmarried	none	no	non-high-tech	junior college	< 50,000 CNY	no	no	no	TRUE	TRUE	TRUE	TRUE	TRUE	TRUE	TRUE	TRUE	TRUE	TRUE
22	rural areas	unmarried	none	yes	non-high-tech	junior college	50,000-120,000 CNY	no	no	no	TRUE	TRUE	TRUE	TRUE	TRUE	TRUE	TRUE	TRUE	TRUE	TRUE
34	rural areas	married	≥ 1	no	high-tech	junior college	50,000-120,000 CNY	no	no	no	TRUE	TRUE	TRUE	FALSE	TRUE	TRUE	TRUE	TRUE	FALSE	TRUE
26	urban areas	unmarried	none	yes	non-high-tech	junior college	< 50,000 CNY	yes	yes	no	TRUE	TRUE	TRUE	TRUE	TRUE	TRUE	TRUE	TRUE	TRUE	TRUE
36	rural areas	married	≥ 1	yes	non-high-tech	junior college	50,000-120,000 CNY	yes	yes	no	TRUE	TRUE	TRUE	TRUE	TRUE	TRUE	TRUE	TRUE	TRUE	TRUE
22	urban areas	unmarried	none	no	non-high-tech	junior college	> 120,000 CNY	no	no	no	TRUE	TRUE	TRUE	FALSE	TRUE	FALSE	TRUE	TRUE	TRUE	FALSE
47	rural areas	married	≥ 1	no	non-high-tech	junior high school or below	50,000-120,000 CNY	no	no	no	TRUE	TRUE	TRUE	TRUE	TRUE	TRUE	TRUE	TRUE	TRUE	TRUE
50	rural areas	married	≥ 1	no	non-high-tech	junior high school or below	50,000-120,000 CNY	no	no	no	FALSE	FALSE	FALSE	FALSE	FALSE	FALSE	FALSE	FALSE	FALSE	FALSE
38	urban areas	married	≥ 1	yes	non-high-tech	junior college	50,000-120,000 CNY	yes	no	no	TRUE	TRUE	TRUE	TRUE	TRUE	TRUE	TRUE	TRUE	TRUE	TRUE
32	rural areas	married	≥ 1	no	non-high-tech	junior high school or below	50,000-120,000 CNY	no	no	no	TRUE	TRUE	TRUE	TRUE	TRUE	TRUE	TRUE	TRUE	TRUE	TRUE
22	urban areas	unmarried	none	yes	high-tech	university	> 120,000 CNY	no	no	no	TRUE	TRUE	FALSE	FALSE	TRUE	FALSE	FALSE	FALSE	TRUE	FALSE
20	rural areas	unmarried	none	yes	high-tech	master and above	> 120,000 CNY	no	yes	no	TRUE	TRUE	TRUE	FALSE	TRUE	FALSE	TRUE	TRUE	TRUE	FALSE
27	rural areas	married	≥ 1	no	non-high-tech	junior high school or below	50,000-120,000 CNY	no	no	no	FALSE	FALSE	FALSE	FALSE	FALSE	FALSE	FALSE	FALSE	FALSE	FALSE
25	urban areas	unmarried	none	no	high-tech	university	> 120,000 CNY	no	no	no	TRUE	TRUE	TRUE	FALSE	TRUE	FALSE	FALSE	FALSE	TRUE	TRUE
27	urban areas	unmarried	none	yes	high-tech	university	50,000-120,000 CNY	no	no	no	TRUE	TRUE	TRUE	TRUE	TRUE	TRUE	TRUE	TRUE	TRUE	TRUE
25	urban areas	unmarried	none	yes	high-tech	junior college	50,000-120,000 CNY	no	no	no	TRUE	FALSE	FALSE	FALSE	FALSE	FALSE	FALSE	FALSE	FALSE	TRUE
32	rural areas	married	≥ 1	yes	high-tech	high school or vocational school	50,000-120,000 CNY	yes	no	no	TRUE	TRUE	TRUE	TRUE	TRUE	TRUE	TRUE	TRUE	TRUE	TRUE
24	rural areas	unmarried	none	no	non-high-tech	junior college	< 50,000 CNY	no	no	no	FALSE	FALSE	FALSE	FALSE	FALSE	FALSE	FALSE	FALSE	FALSE	FALSE
42	urban areas	married	≥ 1	yes	non-high-tech	junior college	> 120,000 CNY	no	no	no	TRUE	TRUE	TRUE	TRUE	TRUE	TRUE	TRUE	TRUE	TRUE	TRUE
21	urban areas	unmarried	none	yes	non-high-tech	university	< 50,000 CNY	yes	yes	yes	TRUE	TRUE	TRUE	TRUE	TRUE	TRUE	TRUE	TRUE	TRUE	TRUE
22	rural areas	unmarried	none	no	high-tech	junior college	50,000-120,000 CNY	no	no	no	TRUE	TRUE	TRUE	TRUE	TRUE	TRUE	TRUE	TRUE	TRUE	TRUE
22	rural areas	unmarried	none	yes	non-high-tech	junior college	< 50,000 CNY	no	no	no	TRUE	TRUE	TRUE	TRUE	TRUE	TRUE	TRUE	TRUE	TRUE	TRUE
25	rural areas	unmarried	none	no	high-tech	university	> 120,000 CNY	no	no	no	TRUE	TRUE	TRUE	FALSE	TRUE	FALSE	TRUE	TRUE	TRUE	FALSE
46	rural areas	married	≥ 1	no	non-high-tech	junior high school or below	50,000-120,000 CNY	no	no	no	TRUE	TRUE	TRUE	TRUE	TRUE	TRUE	TRUE	TRUE	TRUE	TRUE
22	rural areas	unmarried	none	yes	high-tech	junior college	50,000-120,000 CNY	no	no	no	TRUE	TRUE	TRUE	FALSE	TRUE	FALSE	FALSE	FALSE	TRUE	TRUE
48	urban areas	married	≥ 1	no	high-tech	junior college	> 120,000 CNY	yes	no	no	TRUE	TRUE	TRUE	TRUE	TRUE	TRUE	TRUE	TRUE	FALSE	FALSE
27	rural areas	unmarried	none	no	non-high-tech	junior college	50,000-120,000 CNY	no	no	no	FALSE	FALSE	FALSE	FALSE	FALSE	FALSE	FALSE	FALSE	FALSE	FALSE
22	rural areas	married	≥ 1	yes	non-high-tech	university	50,000-120,000 CNY	no	no	no	TRUE	FALSE	TRUE	TRUE	TRUE	FALSE	FALSE	TRUE	TRUE	TRUE
32	rural areas	unmarried	none	no	non-high-tech	high school or vocational school	50,000-120,000 CNY	no	no	no	FALSE	FALSE	FALSE	FALSE	FALSE	FALSE	FALSE	FALSE	FALSE	FALSE
23	urban areas	unmarried	none	yes	high-tech	university	50,000-120,000 CNY	yes	yes	yes	FALSE	TRUE	TRUE	FALSE	TRUE	FALSE	TRUE	TRUE	TRUE	TRUE
23	rural areas	unmarried	none	yes	high-tech	junior college	> 120,000 CNY	no	no	no	TRUE	TRUE	TRUE	TRUE	TRUE	TRUE	TRUE	TRUE	TRUE	TRUE
44	urban areas	married	≥ 1	no	non-high-tech	junior college	50,000-120,000 CNY	no	no	no	TRUE	TRUE	TRUE	TRUE	TRUE	TRUE	TRUE	TRUE	TRUE	TRUE
33	rural areas	married	≥ 1	no	non-high-tech	junior college	50,000-120,000 CNY	no	no	no	FALSE	FALSE	FALSE	FALSE	FALSE	FALSE	FALSE	FALSE	FALSE	FALSE
33	rural areas	married	≥ 1	yes	high-tech	junior college	50,000-120,000 CNY	no	no	no	TRUE	TRUE	TRUE	TRUE	TRUE	TRUE	TRUE	FALSE	TRUE	TRUE
22	rural areas	unmarried	none	no	non-high-tech	junior college	50,000-120,000 CNY	no	no	no	TRUE	TRUE	TRUE	TRUE	TRUE	TRUE	TRUE	TRUE	TRUE	TRUE
50	urban areas	married	≥ 1	yes	non-high-tech	junior college	50,000-120,000 CNY	no	no	no	TRUE	TRUE	TRUE	TRUE	TRUE	TRUE	TRUE	TRUE	TRUE	TRUE
34	rural areas	married	≥ 1	no	non-high-tech	junior high school or below	50,000-120,000 CNY	no	no	no	TRUE	TRUE	TRUE	TRUE	TRUE	TRUE	TRUE	TRUE	TRUE	TRUE
31	rural areas	unmarried	none	yes	high-tech	university	50,000-120,000 CNY	yes	no	no	TRUE	TRUE	TRUE	TRUE	TRUE	FALSE	TRUE	TRUE	TRUE	TRUE
53	urban areas	married	≥ 1	yes	high-tech	junior college	50,000-120,000 CNY	no	no	no	TRUE	TRUE	TRUE	FALSE	TRUE	FALSE	TRUE	TRUE	FALSE	FALSE
27	urban areas	married	none	yes	non-high-tech	university	> 120,000 CNY	yes	yes	no	TRUE	TRUE	TRUE	TRUE	TRUE	TRUE	TRUE	TRUE	TRUE	TRUE
21	rural areas	unmarried	none	yes	high-tech	junior college	50,000-120,000 CNY	no	no	no	TRUE	TRUE	TRUE	FALSE	TRUE	TRUE	FALSE	TRUE	FALSE	TRUE
31	urban areas	married	≥ 1	no	non-high-tech	junior college	< 50,000 CNY	no	no	no	FALSE	FALSE	FALSE	FALSE	FALSE	FALSE	FALSE	FALSE	FALSE	FALSE
25	rural areas	married	≥ 1	yes	non-high-tech	junior college	< 50,000 CNY	no	no	no	TRUE	TRUE	TRUE	TRUE	TRUE	TRUE	TRUE	TRUE	TRUE	TRUE
31	rural areas	married	≥ 1	yes	non-high-tech	university	50,000-120,000 CNY	no	no	no	TRUE	TRUE	TRUE	TRUE	TRUE	TRUE	TRUE	TRUE	FALSE	TRUE
21	rural areas	unmarried	none	no	high-tech	junior college	> 120,000 CNY	no	no	no	TRUE	TRUE	TRUE	TRUE	TRUE	TRUE	TRUE	TRUE	FALSE	TRUE
53	urban areas	married	≥ 1	no	non-high-tech	junior high school or below	50,000-120,000 CNY	no	no	no	TRUE	TRUE	TRUE	TRUE	TRUE	TRUE	TRUE	TRUE	TRUE	TRUE
23	urban areas	unmarried	none	no	non-high-tech	university	50,000-120,000 CNY	yes	yes	yes	TRUE	TRUE	TRUE	TRUE	TRUE	TRUE	TRUE	FALSE	TRUE	TRUE
29	urban areas	unmarried	none	yes	non-high-tech	university	50,000-120,000 CNY	no	no	no	TRUE	TRUE	TRUE	TRUE	TRUE	TRUE	TRUE	TRUE	TRUE	FALSE
26	urban areas	married	≥ 1	no	high-tech	university	> 120,000 CNY	yes	no	no	TRUE	TRUE	TRUE	TRUE	TRUE	TRUE	TRUE	TRUE	TRUE	TRUE
28	rural areas	unmarried	none	yes	high-tech	university	50,000-120,000 CNY	yes	no	no	TRUE	TRUE	TRUE	TRUE	TRUE	FALSE	TRUE	TRUE	TRUE	TRUE
22	urban areas	unmarried	none	yes	high-tech	junior college	50,000-120,000 CNY	yes	yes	no	TRUE	TRUE	TRUE	TRUE	TRUE	TRUE	TRUE	TRUE	TRUE	TRUE
23	rural areas	unmarried	none	no	non-high-tech	junior high school or below	< 50,000 CNY	no	no	no	TRUE	TRUE	TRUE	TRUE	TRUE	TRUE	TRUE	TRUE	TRUE	TRUE
24	rural areas	married	none	no	non-high-tech	junior high school or below	50,000-120,000 CNY	no	no	no	FALSE	FALSE	FALSE	FALSE	FALSE	FALSE	FALSE	FALSE	FALSE	FALSE
25	rural areas	married	≥ 1	no	non-high-tech	junior high school or below	50,000-120,000 CNY	no	no	no	TRUE	TRUE	TRUE	TRUE	TRUE	TRUE	TRUE	TRUE	TRUE	TRUE
22	urban areas	unmarried	none	no	high-tech	junior college	> 120,000 CNY	no	no	no	TRUE	TRUE	TRUE	TRUE	TRUE	TRUE	FALSE	FALSE	TRUE	TRUE
26	rural areas	married	none	no	non-high-tech	high school or vocational school	50,000-120,000 CNY	no	no	no	TRUE	TRUE	TRUE	TRUE	TRUE	TRUE	TRUE	TRUE	TRUE	TRUE
46	urban areas	married	≥ 1	yes	non-high-tech	junior high school or below	< 50,000 CNY	no	yes	no	TRUE	TRUE	TRUE	TRUE	TRUE	TRUE	TRUE	TRUE	TRUE	TRUE
25	urban areas	unmarried	none	yes	non-high-tech	junior college	50,000-120,000 CNY	yes	yes	yes	FALSE	FALSE	FALSE	FALSE	FALSE	FALSE	FALSE	FALSE	FALSE	FALSE
34	rural areas	married	≥ 1	no	non-high-tech	high school or vocational school	50,000-120,000 CNY	yes	no	no	TRUE	TRUE	TRUE	TRUE	TRUE	TRUE	TRUE	TRUE	TRUE	TRUE
26	urban areas	unmarried	none	no	non-high-tech	university	> 120,000 CNY	no	no	no	TRUE	TRUE	TRUE	TRUE	TRUE	FALSE	FALSE	FALSE	TRUE	TRUE
23	rural areas	unmarried	none	no	high-tech	junior college	50,000-120,000 CNY	no	no	yes	TRUE	FALSE	FALSE	TRUE	TRUE	TRUE	TRUE	FALSE	FALSE	FALSE
32	rural areas	married	≥ 1	no	non-high-tech	junior college	50,000-120,000 CNY	no	no	no	TRUE	TRUE	TRUE	TRUE	TRUE	TRUE	TRUE	TRUE	TRUE	TRUE
33	rural areas	married	≥ 1	no	non-high-tech	high school or vocational school	50,000-120,000 CNY	no	no	no	TRUE	TRUE	TRUE	TRUE	TRUE	TRUE	TRUE	TRUE	TRUE	TRUE
26	rural areas	unmarried	none	no	high-tech	university	50,000-120,000 CNY	no	no	no	TRUE	TRUE	TRUE	TRUE	TRUE	FALSE	FALSE	TRUE	TRUE	TRUE
33	rural areas	married	≥ 1	no	non-high-tech	junior college	> 120,000 CNY	yes	yes	yes	TRUE	FALSE	FALSE	TRUE	TRUE	TRUE	FALSE	TRUE	FALSE	FALSE
26	urban areas	unmarried	none	no	high-tech	junior college	50,000-120,000 CNY	no	no	no	TRUE	TRUE	TRUE	TRUE	TRUE	TRUE	FALSE	TRUE	TRUE	TRUE
22	rural areas	unmarried	none	no	non-high-tech	junior college	> 120,000 CNY	no	no	no	TRUE	TRUE	TRUE	TRUE	TRUE	TRUE	TRUE	FALSE	TRUE	TRUE
24	rural areas	unmarried	none	yes	high-tech	junior college	50,000-120,000 CNY	no	no	no	TRUE	TRUE	FALSE	FALSE	TRUE	TRUE	FALSE	FALSE	FALSE	TRUE
21	rural areas	unmarried	none	yes	non-high-tech	junior college	50,000-120,000 CNY	no	no	no	TRUE	TRUE	TRUE	TRUE	TRUE	TRUE	TRUE	TRUE	TRUE	TRUE
21	rural areas	unmarried	none	no	non-high-tech	junior college	50,000-120,000 CNY	no	no	no	TRUE	TRUE	TRUE	TRUE	TRUE	TRUE	TRUE	TRUE	TRUE	TRUE
22	urban areas	unmarried	none	yes	non-high-tech	university	50,000-120,000 CNY	no	no	no	TRUE	TRUE	FALSE	FALSE	TRUE	FALSE	FALSE	FALSE	FALSE	FALSE
23	urban areas	unmarried	none	no	non-high-tech	junior college	50,000-120,000 CNY	no	no	no	TRUE	TRUE	TRUE	TRUE	TRUE	TRUE	TRUE	TRUE	TRUE	TRUE
47	rural areas	married	≥ 1	yes	non-high-tech	junior high school or below	50,000-120,000 CNY	no	no	no	TRUE	TRUE	TRUE	TRUE	TRUE	TRUE	TRUE	TRUE	TRUE	TRUE
32	urban areas	unmarried	none	yes	non-high-tech	university	> 120,000 CNY	no	yes	no	TRUE	TRUE	TRUE	FALSE	TRUE	FALSE	TRUE	TRUE	TRUE	TRUE
41	rural areas	married	≥ 1	yes	high-tech	university	50,000-120,000 CNY	yes	yes	no	TRUE	TRUE	FALSE	FALSE	TRUE	FALSE	TRUE	FALSE	TRUE	TRUE
24	rural areas	unmarried	none	yes	non-high-tech	junior college	> 120,000 CNY	no	no	no	TRUE	FALSE	FALSE	FALSE	TRUE	TRUE	FALSE	FALSE	FALSE	FALSE
26	rural areas	unmarried	none	yes	high-tech	university	> 120,000 CNY	no	no	no	TRUE	TRUE	TRUE	FALSE	TRUE	FALSE	TRUE	TRUE	TRUE	TRUE
23	rural areas	unmarried	none	yes	non-high-tech	junior college	> 120,000 CNY	no	no	no	FALSE	FALSE	FALSE	FALSE	FALSE	FALSE	FALSE	FALSE	TRUE	FALSE
46	urban areas	married	≥ 1	yes	non-high-tech	junior college	< 50,000 CNY	no	no	no	FALSE	FALSE	FALSE	FALSE	FALSE	FALSE	FALSE	FALSE	FALSE	FALSE
32	urban areas	married	≥ 1	yes	high-tech	junior college	> 120,000 CNY	no	no	no	TRUE	TRUE	TRUE	FALSE	TRUE	FALSE	TRUE	TRUE	TRUE	TRUE
49	rural areas	married	≥ 1	no	non-high-tech	junior high school or below	< 50,000 CNY	no	no	no	FALSE	FALSE	FALSE	FALSE	FALSE	FALSE	FALSE	FALSE	FALSE	FALSE
19	urban areas	married	≥ 1	no	non-high-tech	junior college	50,000-120,000 CNY	no	no	no	FALSE	FALSE	FALSE	FALSE	FALSE	FALSE	FALSE	FALSE	FALSE	FALSE
43	rural areas	married	≥ 1	no	non-high-tech	junior high school or below	50,000-120,000 CNY	no	no	no	TRUE	TRUE	TRUE	TRUE	TRUE	TRUE	TRUE	TRUE	TRUE	TRUE
24	rural areas	unmarried	none	no	high-tech	junior college	50,000-120,000 CNY	no	no	no	TRUE	TRUE	TRUE	TRUE	TRUE	TRUE	FALSE	FALSE	FALSE	TRUE
22	rural areas	unmarried	none	yes	high-tech	junior college	> 120,000 CNY	yes	no	no	TRUE	TRUE	TRUE	TRUE	TRUE	TRUE	FALSE	FALSE	TRUE	FALSE
23	rural areas	unmarried	none	no	non-high-tech	junior college	50,000-120,000 CNY	no	no	no	TRUE	TRUE	TRUE	TRUE	TRUE	TRUE	TRUE	TRUE	TRUE	TRUE
27	rural areas	married	≥ 1	no	non-high-tech	junior high school or below	< 50,000 CNY	no	no	no	TRUE	TRUE	TRUE	TRUE	TRUE	TRUE	TRUE	TRUE	TRUE	TRUE
22	rural areas	unmarried	none	no	high-tech	junior college	> 120,000 CNY	no	no	no	TRUE	TRUE	TRUE	FALSE	TRUE	TRUE	TRUE	TRUE	TRUE	FALSE
23	rural areas	unmarried	none	yes	high-tech	junior college	50,000-120,000 CNY	no	no	no	TRUE	TRUE	TRUE	FALSE	TRUE	FALSE	FALSE	FALSE	FALSE	TRUE
23	urban areas	unmarried	none	yes	non-high-tech	junior college	< 50,000 CNY	yes	no	yes	TRUE	TRUE	TRUE	TRUE	TRUE	TRUE	TRUE	TRUE	TRUE	TRUE
53	rural areas	married	≥ 1	no	non-high-tech	junior high school or below	< 50,000 CNY	no	no	no	FALSE	FALSE	FALSE	FALSE	FALSE	FALSE	FALSE	FALSE	FALSE	FALSE
26	rural areas	unmarried	none	yes	non-high-tech	junior college	< 50,000 CNY	yes	yes	no	FALSE	FALSE	FALSE	FALSE	FALSE	FALSE	FALSE	FALSE	FALSE	FALSE
23	rural areas	unmarried	none	no	non-high-tech	high school or vocational school	50,000-120,000 CNY	no	no	no	TRUE	TRUE	TRUE	TRUE	TRUE	TRUE	TRUE	TRUE	TRUE	TRUE
23	rural areas	unmarried	none	no	high-tech	university	> 120,000 CNY	no	no	no	TRUE	TRUE	TRUE	TRUE	TRUE	FALSE	TRUE	TRUE	FALSE	FALSE
23	rural areas	unmarried	none	no	non-high-tech	junior college	< 50,000 CNY	no	no	no	TRUE	TRUE	TRUE	TRUE	TRUE	TRUE	TRUE	TRUE	TRUE	TRUE
23	rural areas	unmarried	none	no	non-high-tech	junior college	< 50,000 CNY	no	no	no	FALSE	FALSE	FALSE	FALSE	FALSE	FALSE	FALSE	FALSE	FALSE	FALSE
21	rural areas	unmarried	none	no	high-tech	junior college	50,000-120,000 CNY	no	no	no	TRUE	FALSE	TRUE	TRUE	TRUE	TRUE	TRUE	TRUE	FALSE	TRUE
22	rural areas	unmarried	none	no	high-tech	junior college	> 120,000 CNY	no	no	no	TRUE	TRUE	TRUE	FALSE	TRUE	FALSE	TRUE	TRUE	FALSE	FALSE
53	urban areas	married	≥ 1	no	non-high-tech	junior high school or below	50,000-120,000 CNY	no	no	no	TRUE	TRUE	TRUE	TRUE	TRUE	TRUE	TRUE	TRUE	TRUE	TRUE
22	urban areas	unmarried	none	yes	non-high-tech	university	> 120,000 CNY	yes	yes	yes	TRUE	TRUE	TRUE	TRUE	TRUE	FALSE	TRUE	TRUE	TRUE	TRUE
23	rural areas	unmarried	none	yes	high-tech	junior college	50,000-120,000 CNY	no	no	no	TRUE	TRUE	TRUE	FALSE	TRUE	TRUE	TRUE	TRUE	TRUE	TRUE
27	urban areas	unmarried	none	no	high-tech	university	> 120,000 CNY	no	no	no	TRUE	TRUE	TRUE	FALSE	TRUE	TRUE	FALSE	TRUE	TRUE	TRUE
23	rural areas	unmarried	none	yes	high-tech	junior college	50,000-120,000 CNY	no	no	no	TRUE	TRUE	TRUE	TRUE	TRUE	FALSE	TRUE	TRUE	FALSE	TRUE
52	rural areas	married	≥ 1	no	non-high-tech	junior high school or below	< 50,000 CNY	no	no	no	TRUE	TRUE	TRUE	TRUE	TRUE	TRUE	TRUE	TRUE	TRUE	TRUE
22	urban areas	unmarried	none	no	high-tech	junior college	> 120,000 CNY	no	no	no	TRUE	TRUE	TRUE	TRUE	TRUE	TRUE	TRUE	TRUE	FALSE	TRUE
24	rural areas	unmarried	none	yes	non-high-tech	university	50,000-120,000 CNY	no	no	no	TRUE	TRUE	TRUE	FALSE	TRUE	FALSE	TRUE	TRUE	FALSE	TRUE
23	rural areas	unmarried	none	no	high-tech	junior college	50,000-120,000 CNY	no	no	no	TRUE	TRUE	TRUE	TRUE	TRUE	FALSE	TRUE	TRUE	FALSE	FALSE
24	rural areas	married	none	no	high-tech	junior college	50,000-120,000 CNY	no	no	no	TRUE	TRUE	TRUE	FALSE	TRUE	FALSE	TRUE	TRUE	TRUE	FALSE
54	rural areas	married	≥ 1	yes	non-high-tech	junior high school or below	< 50,000 CNY	no	no	no	TRUE	TRUE	TRUE	TRUE	TRUE	TRUE	TRUE	TRUE	TRUE	TRUE
29	urban areas	married	≥ 1	yes	high-tech	junior college	50,000-120,000 CNY	no	no	no	FALSE	TRUE	TRUE	FALSE	TRUE	TRUE	FALSE	FALSE	TRUE	TRUE
39	urban areas	married	≥ 1	no	high-tech	junior college	> 120,000 CNY	no	no	no	TRUE	TRUE	TRUE	FALSE	TRUE	FALSE	FALSE	FALSE	TRUE	FALSE
42	rural areas	married	≥ 1	no	non-high-tech	junior high school or below	< 50,000 CNY	no	no	no	TRUE	TRUE	TRUE	TRUE	TRUE	TRUE	TRUE	TRUE	TRUE	TRUE
29	rural areas	married	≥ 1	no	non-high-tech	junior high school or below	< 50,000 CNY	no	no	no	TRUE	TRUE	TRUE	TRUE	TRUE	TRUE	TRUE	TRUE	TRUE	TRUE
48	rural areas	married	≥ 1	no	non-high-tech	junior high school or below	< 50,000 CNY	no	no	no	FALSE	FALSE	FALSE	FALSE	FALSE	FALSE	FALSE	FALSE	FALSE	FALSE
54	rural areas	married	≥ 1	no	non-high-tech	junior high school or below	< 50,000 CNY	no	no	no	TRUE	TRUE	TRUE	TRUE	TRUE	TRUE	TRUE	TRUE	TRUE	TRUE
24	rural areas	unmarried	none	no	high-tech	junior college	50,000-120,000 CNY	no	no	no	TRUE	TRUE	FALSE	FALSE	TRUE	FALSE	FALSE	TRUE	FALSE	TRUE
50	rural areas	married	≥ 1	no	non-high-tech	junior high school or below	50,000-120,000 CNY	no	no	no	TRUE	TRUE	TRUE	TRUE	TRUE	TRUE	TRUE	TRUE	TRUE	TRUE
25	rural areas	unmarried	none	no	high-tech	junior college	50,000-120,000 CNY	no	no	no	TRUE	TRUE	TRUE	TRUE	TRUE	TRUE	FALSE	TRUE	TRUE	TRUE
22	rural areas	unmarried	none	no	high-tech	junior college	50,000-120,000 CNY	no	no	no	TRUE	TRUE	TRUE	TRUE	TRUE	TRUE	TRUE	TRUE	FALSE	TRUE
23	urban areas	unmarried	none	yes	non-high-tech	junior college	50,000-120,000 CNY	no	no	no	TRUE	TRUE	TRUE	TRUE	TRUE	TRUE	TRUE	TRUE	TRUE	TRUE
26	rural areas	unmarried	none	yes	high-tech	master and above	> 120,000 CNY	yes	no	no	TRUE	TRUE	TRUE	FALSE	TRUE	TRUE	TRUE	TRUE	FALSE	TRUE
46	urban areas	married	≥ 1	no	high-tech	junior college	50,000-120,000 CNY	no	no	no	TRUE	TRUE	TRUE	FALSE	TRUE	FALSE	TRUE	TRUE	TRUE	FALSE
28	urban areas	unmarried	none	no	high-tech	junior college	50,000-120,000 CNY	no	no	no	TRUE	FALSE	FALSE	FALSE	TRUE	FALSE	FALSE	FALSE	FALSE	TRUE
23	urban areas	unmarried	none	no	high-tech	junior college	50,000-120,000 CNY	no	yes	no	TRUE	TRUE	TRUE	FALSE	TRUE	FALSE	TRUE	TRUE	TRUE	FALSE
45	urban areas	married	≥ 1	no	high-tech	university	50,000-120,000 CNY	no	no	no	TRUE	TRUE	TRUE	TRUE	TRUE	TRUE	FALSE	TRUE	TRUE	TRUE
23	rural areas	unmarried	none	yes	high-tech	university	50,000-120,000 CNY	no	no	no	TRUE	TRUE	TRUE	TRUE	TRUE	TRUE	TRUE	TRUE	TRUE	TRUE
35	rural areas	married	≥ 1	no	non-high-tech	junior high school or below	50,000-120,000 CNY	no	no	no	TRUE	TRUE	TRUE	TRUE	TRUE	TRUE	TRUE	TRUE	TRUE	TRUE
23	rural areas	unmarried	none	no	high-tech	junior college	50,000-120,000 CNY	no	no	no	TRUE	TRUE	TRUE	TRUE	TRUE	TRUE	FALSE	FALSE	TRUE	TRUE
21	rural areas	unmarried	none	yes	non-high-tech	university	< 50,000 CNY	no	no	no	FALSE	FALSE	FALSE	FALSE	FALSE	FALSE	FALSE	FALSE	FALSE	FALSE
22	urban areas	unmarried	none	yes	high-tech	junior college	> 120,000 CNY	yes	no	no	TRUE	TRUE	TRUE	TRUE	TRUE	TRUE	TRUE	TRUE	TRUE	TRUE
24	urban areas	unmarried	none	no	high-tech	university	50,000-120,000 CNY	no	no	no	TRUE	TRUE	TRUE	FALSE	TRUE	FALSE	TRUE	TRUE	TRUE	TRUE
24	rural areas	unmarried	none	no	non-high-tech	high school or vocational school	50,000-120,000 CNY	no	yes	no	TRUE	TRUE	TRUE	TRUE	TRUE	TRUE	TRUE	TRUE	TRUE	TRUE
23	rural areas	unmarried	none	no	high-tech	junior college	50,000-120,000 CNY	no	no	no	TRUE	TRUE	TRUE	TRUE	TRUE	TRUE	TRUE	TRUE	TRUE	TRUE
22	rural areas	unmarried	none	no	high-tech	junior college	50,000-120,000 CNY	yes	yes	yes	TRUE	TRUE	TRUE	FALSE	TRUE	FALSE	TRUE	TRUE	FALSE	TRUE
22	urban areas	unmarried	none	yes	high-tech	junior college	> 120,000 CNY	no	no	no	TRUE	TRUE	TRUE	FALSE	FALSE	FALSE	FALSE	FALSE	TRUE	FALSE
51	rural areas	married	≥ 1	no	non-high-tech	junior high school or below	50,000-120,000 CNY	no	no	no	TRUE	TRUE	TRUE	TRUE	TRUE	TRUE	TRUE	TRUE	TRUE	TRUE
22	rural areas	unmarried	none	no	non-high-tech	junior college	> 120,000 CNY	yes	yes	yes	TRUE	TRUE	TRUE	TRUE	TRUE	TRUE	TRUE	TRUE	TRUE	FALSE
28	urban areas	married	≥ 1	yes	high-tech	university	> 120,000 CNY	yes	no	no	TRUE	TRUE	TRUE	FALSE	TRUE	TRUE	TRUE	TRUE	TRUE	TRUE
22	urban areas	unmarried	none	no	high-tech	junior college	50,000-120,000 CNY	no	no	no	FALSE	FALSE	FALSE	FALSE	FALSE	FALSE	FALSE	FALSE	FALSE	TRUE
31	rural areas	married	≥ 1	no	non-high-tech	junior college	50,000-120,000 CNY	no	no	no	FALSE	FALSE	FALSE	FALSE	FALSE	FALSE	FALSE	FALSE	FALSE	FALSE
24	urban areas	unmarried	none	yes	non-high-tech	junior college	> 120,000 CNY	no	no	no	TRUE	TRUE	TRUE	FALSE	TRUE	FALSE	TRUE	TRUE	TRUE	FALSE
26	rural areas	married	≥ 1	no	non-high-tech	high school or vocational school	50,000-120,000 CNY	no	no	no	FALSE	FALSE	FALSE	FALSE	FALSE	FALSE	FALSE	FALSE	FALSE	FALSE
50	rural areas	married	≥ 1	no	non-high-tech	junior high school or below	50,000-120,000 CNY	no	no	no	TRUE	TRUE	TRUE	TRUE	TRUE	TRUE	TRUE	TRUE	TRUE	TRUE
23	rural areas	unmarried	none	no	non-high-tech	junior college	50,000-120,000 CNY	no	no	no	FALSE	FALSE	FALSE	FALSE	FALSE	FALSE	FALSE	FALSE	FALSE	FALSE
23	urban areas	unmarried	none	no	high-tech	junior college	50,000-120,000 CNY	no	no	no	TRUE	TRUE	TRUE	FALSE	TRUE	FALSE	TRUE	TRUE	TRUE	TRUE
24	rural areas	unmarried	none	no	high-tech	junior college	50,000-120,000 CNY	no	no	no	TRUE	TRUE	TRUE	FALSE	TRUE	FALSE	TRUE	TRUE	TRUE	TRUE
22	rural areas	unmarried	none	no	high-tech	junior college	50,000-120,000 CNY	no	no	no	TRUE	TRUE	TRUE	FALSE	TRUE	FALSE	TRUE	TRUE	FALSE	FALSE
35	rural areas	married	≥ 1	no	non-high-tech	high school or vocational school	50,000-120,000 CNY	no	no	no	TRUE	TRUE	TRUE	TRUE	TRUE	TRUE	TRUE	TRUE	TRUE	TRUE
22	urban areas	unmarried	none	no	high-tech	university	> 120,000 CNY	yes	yes	yes	TRUE	TRUE	TRUE	FALSE	TRUE	FALSE	TRUE	TRUE	FALSE	FALSE
24	urban areas	unmarried	none	yes	high-tech	junior college	50,000-120,000 CNY	no	no	no	TRUE	TRUE	TRUE	TRUE	TRUE	FALSE	TRUE	TRUE	TRUE	TRUE
23	rural areas	unmarried	none	yes	high-tech	junior college	50,000-120,000 CNY	no	no	no	TRUE	FALSE	TRUE	TRUE	TRUE	TRUE	TRUE	TRUE	TRUE	TRUE
24	rural areas	unmarried	none	yes	high-tech	junior college	50,000-120,000 CNY	no	no	no	TRUE	TRUE	TRUE	TRUE	TRUE	TRUE	TRUE	TRUE	FALSE	TRUE
24	rural areas	unmarried	none	no	high-tech	junior college	> 120,000 CNY	no	no	no	TRUE	TRUE	TRUE	FALSE	TRUE	FALSE	TRUE	TRUE	FALSE	TRUE
22	urban areas	unmarried	none	no	high-tech	junior college	50,000-120,000 CNY	no	no	no	TRUE	TRUE	TRUE	TRUE	TRUE	TRUE	TRUE	TRUE	TRUE	TRUE
33	rural areas	married	≥ 1	no	non-high-tech	high school or vocational school	50,000-120,000 CNY	no	no	no	TRUE	TRUE	TRUE	TRUE	TRUE	TRUE	TRUE	TRUE	TRUE	TRUE
26	urban areas	unmarried	none	no	high-tech	university	50,000-120,000 CNY	no	no	no	TRUE	TRUE	TRUE	FALSE	TRUE	FALSE	TRUE	TRUE	TRUE	TRUE
31	rural areas	unmarried	none	yes	non-high-tech	junior college	50,000-120,000 CNY	no	no	no	TRUE	TRUE	TRUE	TRUE	TRUE	TRUE	TRUE	TRUE	TRUE	TRUE
21	rural areas	unmarried	none	yes	high-tech	university	50,000-120,000 CNY	no	no	no	TRUE	TRUE	TRUE	TRUE	FALSE	FALSE	TRUE	TRUE	TRUE	FALSE
26	rural areas	unmarried	none	yes	high-tech	university	50,000-120,000 CNY	no	yes	no	TRUE	TRUE	TRUE	FALSE	TRUE	FALSE	TRUE	TRUE	TRUE	TRUE
24	rural areas	married	none	no	non-high-tech	junior college	> 120,000 CNY	no	no	no	TRUE	FALSE	FALSE	FALSE	FALSE	FALSE	FALSE	FALSE	FALSE	TRUE
25	rural areas	unmarried	none	no	high-tech	university	50,000-120,000 CNY	no	no	no	FALSE	FALSE	FALSE	TRUE	TRUE	TRUE	TRUE	FALSE	FALSE	TRUE
23	rural areas	unmarried	none	yes	high-tech	junior college	50,000-120,000 CNY	yes	no	no	TRUE	TRUE	TRUE	FALSE	TRUE	FALSE	TRUE	TRUE	TRUE	TRUE
22	rural areas	unmarried	none	yes	non-high-tech	junior college	< 50,000 CNY	no	no	no	TRUE	TRUE	TRUE	TRUE	TRUE	TRUE	TRUE	TRUE	TRUE	TRUE
45	rural areas	married	≥ 1	no	non-high-tech	junior high school or below	< 50,000 CNY	no	no	no	FALSE	FALSE	FALSE	FALSE	FALSE	FALSE	FALSE	FALSE	FALSE	FALSE
32	rural areas	married	none	no	non-high-tech	junior high school or below	50,000-120,000 CNY	no	no	no	TRUE	TRUE	TRUE	TRUE	TRUE	TRUE	TRUE	TRUE	TRUE	TRUE
23	urban areas	unmarried	none	yes	high-tech	university	50,000-120,000 CNY	yes	yes	yes	TRUE	TRUE	TRUE	FALSE	TRUE	FALSE	TRUE	TRUE	TRUE	TRUE
38	rural areas	married	≥ 1	yes	non-high-tech	junior college	< 50,000 CNY	no	no	no	TRUE	TRUE	TRUE	TRUE	TRUE	TRUE	TRUE	TRUE	TRUE	TRUE
45	urban areas	married	≥ 1	no	non-high-tech	high school or vocational school	50,000-120,000 CNY	no	no	no	TRUE	TRUE	TRUE	TRUE	TRUE	TRUE	TRUE	TRUE	TRUE	TRUE
42	rural areas	married	≥ 1	yes	non-high-tech	junior high school or below	50,000-120,000 CNY	yes	no	no	TRUE	TRUE	TRUE	TRUE	TRUE	TRUE	TRUE	TRUE	TRUE	TRUE
24	rural areas	unmarried	none	yes	high-tech	junior college	50,000-120,000 CNY	no	no	no	FALSE	TRUE	TRUE	TRUE	TRUE	TRUE	TRUE	TRUE	FALSE	TRUE
25	urban areas	unmarried	none	no	non-high-tech	high school or vocational school	50,000-120,000 CNY	no	no	no	TRUE	TRUE	TRUE	TRUE	TRUE	TRUE	TRUE	TRUE	TRUE	TRUE
26	rural areas	married	≥ 1	yes	non-high-tech	junior college	< 50,000 CNY	no	no	no	TRUE	TRUE	TRUE	TRUE	TRUE	TRUE	TRUE	TRUE	TRUE	TRUE
25	rural areas	unmarried	none	no	non-high-tech	junior high school or below	< 50,000 CNY	no	no	no	FALSE	FALSE	FALSE	FALSE	FALSE	FALSE	FALSE	FALSE	FALSE	FALSE
22	urban areas	unmarried	none	no	high-tech	junior college	> 120,000 CNY	no	no	no	TRUE	TRUE	TRUE	FALSE	TRUE	FALSE	TRUE	TRUE	FALSE	TRUE
49	rural areas	married	≥ 1	no	non-high-tech	junior high school or below	< 50,000 CNY	no	no	no	TRUE	TRUE	TRUE	TRUE	TRUE	TRUE	TRUE	TRUE	TRUE	TRUE
22	urban areas	unmarried	none	yes	non-high-tech	junior college	> 120,000 CNY	no	no	yes	TRUE	TRUE	TRUE	FALSE	TRUE	FALSE	TRUE	TRUE	TRUE	TRUE
48	rural areas	married	≥ 1	no	non-high-tech	junior high school or below	50,000-120,000 CNY	no	no	no	TRUE	TRUE	TRUE	TRUE	TRUE	TRUE	TRUE	TRUE	TRUE	TRUE
21	rural areas	unmarried	none	no	high-tech	junior college	50,000-120,000 CNY	no	yes	no	FALSE	FALSE	FALSE	FALSE	FALSE	FALSE	FALSE	FALSE	FALSE	FALSE
23	rural areas	unmarried	none	no	high-tech	junior college	50,000-120,000 CNY	no	no	no	TRUE	TRUE	TRUE	TRUE	TRUE	TRUE	TRUE	TRUE	TRUE	TRUE
24	rural areas	married	≥ 1	yes	non-high-tech	high school or vocational school	< 50,000 CNY	no	no	no	FALSE	FALSE	FALSE	FALSE	FALSE	FALSE	FALSE	FALSE	FALSE	FALSE
23	rural areas	unmarried	none	no	non-high-tech	junior college	< 50,000 CNY	no	no	no	TRUE	TRUE	TRUE	TRUE	TRUE	TRUE	TRUE	TRUE	TRUE	TRUE
20	urban areas	unmarried	none	yes	high-tech	junior college	> 120,000 CNY	yes	yes	yes	TRUE	TRUE	TRUE	FALSE	TRUE	FALSE	TRUE	TRUE	TRUE	TRUE
22	rural areas	unmarried	none	no	high-tech	junior college	50,000-120,000 CNY	no	no	no	TRUE	TRUE	TRUE	TRUE	TRUE	TRUE	TRUE	TRUE	TRUE	TRUE
27	rural areas	married	≥ 1	no	non-high-tech	junior high school or below	< 50,000 CNY	no	no	no	FALSE	FALSE	FALSE	FALSE	FALSE	FALSE	FALSE	FALSE	FALSE	FALSE
27	urban areas	unmarried	none	yes	non-high-tech	junior college	> 120,000 CNY	no	no	no	TRUE	FALSE	FALSE	TRUE	TRUE	FALSE	TRUE	TRUE	TRUE	TRUE
24	rural areas	unmarried	none	no	non-high-tech	university	< 50,000 CNY	no	no	no	TRUE	TRUE	TRUE	TRUE	TRUE	TRUE	TRUE	TRUE	TRUE	TRUE
49	urban areas	married	≥ 1	no	high-tech	high school or vocational school	> 120,000 CNY	no	no	no	TRUE	TRUE	TRUE	FALSE	TRUE	FALSE	TRUE	TRUE	FALSE	TRUE
23	rural areas	unmarried	none	no	high-tech	junior college	50,000-120,000 CNY	no	no	no	TRUE	TRUE	TRUE	FALSE	TRUE	FALSE	TRUE	TRUE	TRUE	FALSE
23	rural areas	unmarried	none	yes	high-tech	junior college	50,000-120,000 CNY	no	no	no	TRUE	TRUE	TRUE	FALSE	TRUE	TRUE	TRUE	TRUE	TRUE	TRUE
29	rural areas	married	≥ 1	no	non-high-tech	junior college	50,000-120,000 CNY	no	no	no	TRUE	TRUE	TRUE	TRUE	TRUE	TRUE	TRUE	TRUE	TRUE	TRUE
26	urban areas	unmarried	none	yes	non-high-tech	university	50,000-120,000 CNY	no	no	no	TRUE	TRUE	TRUE	TRUE	TRUE	TRUE	TRUE	TRUE	TRUE	TRUE
49	urban areas	married	≥ 1	yes	non-high-tech	university	> 120,000 CNY	yes	yes	no	TRUE	TRUE	TRUE	FALSE	TRUE	FALSE	FALSE	FALSE	TRUE	TRUE
32	rural areas	married	≥ 1	no	non-high-tech	junior high school or below	50,000-120,000 CNY	no	no	no	TRUE	TRUE	TRUE	TRUE	TRUE	TRUE	TRUE	TRUE	TRUE	TRUE
24	urban areas	unmarried	none	yes	high-tech	junior college	50,000-120,000 CNY	no	no	no	FALSE	TRUE	TRUE	TRUE	TRUE	TRUE	TRUE	FALSE	FALSE	TRUE
28	rural areas	married	≥ 1	yes	high-tech	junior college	50,000-120,000 CNY	yes	yes	no	TRUE	TRUE	TRUE	TRUE	TRUE	TRUE	TRUE	TRUE	FALSE	FALSE
35	rural areas	married	none	no	non-high-tech	university	50,000-120,000 CNY	no	no	no	FALSE	TRUE	FALSE	TRUE	TRUE	TRUE	TRUE	TRUE	TRUE	TRUE
48	rural areas	married	≥ 1	no	non-high-tech	junior high school or below	50,000-120,000 CNY	no	no	no	TRUE	TRUE	TRUE	TRUE	TRUE	TRUE	TRUE	TRUE	TRUE	TRUE
33	rural areas	unmarried	none	no	high-tech	master and above	> 120,000 CNY	no	yes	yes	FALSE	FALSE	TRUE	FALSE	TRUE	TRUE	TRUE	FALSE	TRUE	TRUE
44	urban areas	unmarried	none	yes	non-high-tech	junior high school or below	< 50,000 CNY	yes	yes	no	FALSE	FALSE	FALSE	FALSE	FALSE	FALSE	FALSE	FALSE	FALSE	FALSE
49	urban areas	married	≥ 1	yes	high-tech	junior college	> 120,000 CNY	yes	no	no	TRUE	TRUE	TRUE	TRUE	TRUE	TRUE	TRUE	FALSE	TRUE	TRUE
30	rural areas	married	≥ 1	no	non-high-tech	junior college	> 120,000 CNY	no	no	no	TRUE	TRUE	TRUE	FALSE	TRUE	FALSE	TRUE	TRUE	TRUE	TRUE
26	urban areas	unmarried	none	no	non-high-tech	university	50,000-120,000 CNY	yes	no	no	TRUE	TRUE	TRUE	FALSE	TRUE	FALSE	FALSE	FALSE	TRUE	TRUE
51	rural areas	married	≥ 1	no	non-high-tech	junior high school or below	< 50,000 CNY	no	no	no	FALSE	FALSE	FALSE	FALSE	FALSE	FALSE	FALSE	FALSE	FALSE	FALSE
24	rural areas	unmarried	none	yes	high-tech	junior college	> 120,000 CNY	no	no	no	TRUE	FALSE	TRUE	TRUE	TRUE	FALSE	TRUE	TRUE	TRUE	FALSE
49	urban areas	married	≥ 1	no	high-tech	junior college	50,000-120,000 CNY	no	no	no	TRUE	TRUE	TRUE	TRUE	TRUE	TRUE	TRUE	TRUE	TRUE	TRUE
24	rural areas	unmarried	none	no	non-high-tech	high school or vocational school	50,000-120,000 CNY	no	no	no	FALSE	FALSE	FALSE	FALSE	FALSE	FALSE	FALSE	FALSE	FALSE	FALSE
26	rural areas	unmarried	none	yes	non-high-tech	university	> 120,000 CNY	no	no	no	TRUE	TRUE	TRUE	FALSE	TRUE	FALSE	TRUE	TRUE	TRUE	TRUE
22	rural areas	unmarried	none	no	non-high-tech	junior college	50,000-120,000 CNY	no	no	no	TRUE	TRUE	TRUE	TRUE	TRUE	TRUE	TRUE	TRUE	TRUE	TRUE
23	urban areas	unmarried	none	yes	high-tech	junior college	> 120,000 CNY	no	no	no	TRUE	TRUE	TRUE	FALSE	TRUE	FALSE	TRUE	TRUE	FALSE	TRUE
21	rural areas	unmarried	none	no	non-high-tech	junior college	< 50,000 CNY	no	no	no	TRUE	TRUE	TRUE	TRUE	TRUE	TRUE	TRUE	TRUE	TRUE	TRUE
26	rural areas	unmarried	none	no	non-high-tech	master and above	> 120,000 CNY	no	no	no	FALSE	TRUE	TRUE	TRUE	TRUE	TRUE	TRUE	TRUE	TRUE	TRUE
25	rural areas	unmarried	none	no	non-high-tech	university	50,000-120,000 CNY	no	no	no	FALSE	FALSE	FALSE	FALSE	FALSE	FALSE	FALSE	FALSE	TRUE	FALSE
41	urban areas	married	≥ 1	yes	non-high-tech	university	50,000-120,000 CNY	no	no	no	FALSE	FALSE	FALSE	TRUE	FALSE	FALSE	FALSE	FALSE	TRUE	FALSE
22	rural areas	unmarried	none	no	non-high-tech	university	50,000-120,000 CNY	no	no	no	TRUE	TRUE	TRUE	FALSE	TRUE	FALSE	TRUE	TRUE	FALSE	FALSE
22	rural areas	unmarried	none	no	non-high-tech	junior college	50,000-120,000 CNY	no	no	no	TRUE	TRUE	TRUE	TRUE	TRUE	TRUE	TRUE	TRUE	TRUE	TRUE
26	rural areas	married	none	no	non-high-tech	junior college	50,000-120,000 CNY	no	no	no	TRUE	TRUE	TRUE	TRUE	TRUE	TRUE	TRUE	TRUE	TRUE	TRUE
49	rural areas	married	≥ 1	yes	non-high-tech	junior high school or below	< 50,000 CNY	no	no	no	TRUE	TRUE	TRUE	TRUE	TRUE	TRUE	TRUE	TRUE	TRUE	TRUE
43	rural areas	married	≥ 1	no	non-high-tech	junior high school or below	< 50,000 CNY	no	no	no	FALSE	FALSE	FALSE	FALSE	FALSE	FALSE	FALSE	FALSE	FALSE	FALSE
25	rural areas	unmarried	none	no	non-high-tech	university	50,000-120,000 CNY	no	no	no	TRUE	TRUE	TRUE	TRUE	TRUE	TRUE	TRUE	TRUE	TRUE	TRUE
51	urban areas	married	≥ 1	yes	high-tech	junior college	50,000-120,000 CNY	no	yes	yes	FALSE	TRUE	TRUE	FALSE	TRUE	FALSE	TRUE	TRUE	TRUE	TRUE
28	rural areas	married	≥ 1	no	non-high-tech	junior high school or below	< 50,000 CNY	no	no	no	TRUE	TRUE	TRUE	TRUE	TRUE	TRUE	TRUE	TRUE	TRUE	TRUE
23	urban areas	unmarried	none	no	high-tech	junior college	> 120,000 CNY	no	no	no	TRUE	TRUE	TRUE	TRUE	TRUE	FALSE	TRUE	TRUE	FALSE	TRUE
23	urban areas	unmarried	none	no	high-tech	junior college	> 120,000 CNY	no	no	no	TRUE	TRUE	TRUE	FALSE	TRUE	FALSE	TRUE	TRUE	FALSE	TRUE
22	rural areas	unmarried	none	no	high-tech	junior college	> 120,000 CNY	no	no	no	TRUE	TRUE	TRUE	TRUE	TRUE	TRUE	TRUE	TRUE	FALSE	FALSE
26	rural areas	married	≥ 1	yes	non-high-tech	high school or vocational school	50,000-120,000 CNY	no	no	no	FALSE	FALSE	FALSE	FALSE	FALSE	FALSE	FALSE	FALSE	FALSE	FALSE
21	urban areas	unmarried	none	yes	high-tech	junior college	50,000-120,000 CNY	no	no	no	TRUE	TRUE	TRUE	FALSE	TRUE	FALSE	FALSE	TRUE	FALSE	TRUE
22	rural areas	unmarried	none	no	non-high-tech	junior college	< 50,000 CNY	no	no	no	FALSE	FALSE	FALSE	FALSE	FALSE	FALSE	FALSE	FALSE	FALSE	FALSE
28	rural areas	unmarried	none	no	non-high-tech	junior college	50,000-120,000 CNY	no	no	no	TRUE	TRUE	TRUE	TRUE	TRUE	TRUE	TRUE	TRUE	TRUE	TRUE
25	rural areas	unmarried	none	no	non-high-tech	junior college	50,000-120,000 CNY	no	no	no	TRUE	TRUE	TRUE	TRUE	TRUE	TRUE	TRUE	TRUE	TRUE	TRUE
21	urban areas	unmarried	none	yes	high-tech	junior college	50,000-120,000 CNY	no	no	no	TRUE	TRUE	TRUE	TRUE	TRUE	TRUE	TRUE	TRUE	FALSE	TRUE
49	rural areas	married	≥ 1	yes	non-high-tech	junior high school or below	50,000-120,000 CNY	no	no	no	TRUE	TRUE	TRUE	TRUE	TRUE	TRUE	TRUE	TRUE	TRUE	TRUE
23	rural areas	unmarried	none	no	non-high-tech	junior college	< 50,000 CNY	no	no	no	FALSE	FALSE	FALSE	FALSE	FALSE	FALSE	FALSE	FALSE	FALSE	FALSE
23	rural areas	unmarried	none	no	non-high-tech	junior college	< 50,000 CNY	no	no	no	TRUE	TRUE	TRUE	TRUE	TRUE	TRUE	TRUE	TRUE	TRUE	TRUE
22	urban areas	unmarried	none	yes	high-tech	junior college	> 120,000 CNY	yes	no	no	TRUE	TRUE	TRUE	TRUE	TRUE	TRUE	TRUE	TRUE	TRUE	TRUE
21	urban areas	unmarried	none	yes	high-tech	junior college	> 120,000 CNY	no	no	no	TRUE	TRUE	TRUE	TRUE	TRUE	TRUE	FALSE	TRUE	TRUE	TRUE
25	urban areas	unmarried	none	no	high-tech	university	50,000-120,000 CNY	no	no	no	TRUE	TRUE	TRUE	FALSE	TRUE	FALSE	TRUE	TRUE	TRUE	TRUE
22	rural areas	unmarried	none	no	non-high-tech	junior college	< 50,000 CNY	no	no	no	TRUE	TRUE	TRUE	TRUE	TRUE	TRUE	TRUE	TRUE	TRUE	TRUE
47	urban areas	married	≥ 1	no	non-high-tech	university	50,000-120,000 CNY	no	yes	no	TRUE	TRUE	TRUE	FALSE	TRUE	FALSE	TRUE	TRUE	TRUE	TRUE
31	urban areas	married	≥ 1	no	non-high-tech	junior college	< 50,000 CNY	yes	yes	yes	TRUE	TRUE	TRUE	TRUE	TRUE	TRUE	TRUE	TRUE	TRUE	TRUE
47	urban areas	married	≥ 1	no	non-high-tech	university	50,000-120,000 CNY	no	no	no	TRUE	TRUE	TRUE	FALSE	TRUE	FALSE	TRUE	TRUE	TRUE	TRUE
23	rural areas	unmarried	none	yes	high-tech	junior college	50,000-120,000 CNY	no	no	no	TRUE	TRUE	TRUE	TRUE	TRUE	TRUE	TRUE	TRUE	TRUE	TRUE
23	urban areas	unmarried	none	yes	non-high-tech	junior college	50,000-120,000 CNY	no	no	no	TRUE	TRUE	TRUE	TRUE	TRUE	TRUE	TRUE	TRUE	TRUE	TRUE
24	rural areas	married	≥ 1	no	high-tech	university	> 120,000 CNY	yes	no	no	TRUE	TRUE	TRUE	FALSE	TRUE	FALSE	TRUE	TRUE	TRUE	TRUE
24	rural areas	unmarried	none	no	non-high-tech	junior college	< 50,000 CNY	yes	no	no	FALSE	FALSE	FALSE	FALSE	FALSE	FALSE	FALSE	FALSE	FALSE	FALSE
37	urban areas	married	none	no	high-tech	university	50,000-120,000 CNY	no	yes	no	FALSE	FALSE	FALSE	FALSE	FALSE	TRUE	FALSE	TRUE	FALSE	TRUE
22	urban areas	unmarried	none	yes	high-tech	junior college	> 120,000 CNY	no	no	no	TRUE	FALSE	FALSE	FALSE	TRUE	FALSE	FALSE	FALSE	TRUE	TRUE
25	rural areas	married	none	no	high-tech	junior college	50,000-120,000 CNY	no	no	no	TRUE	TRUE	TRUE	TRUE	TRUE	FALSE	TRUE	TRUE	TRUE	TRUE
38	urban areas	married	≥ 1	yes	high-tech	university	50,000-120,000 CNY	yes	yes	no	TRUE	TRUE	TRUE	TRUE	TRUE	FALSE	TRUE	TRUE	TRUE	TRUE
26	rural areas	married	≥ 1	no	non-high-tech	junior college	< 50,000 CNY	no	no	no	FALSE	FALSE	FALSE	FALSE	FALSE	FALSE	FALSE	FALSE	FALSE	FALSE
23	rural areas	unmarried	none	no	high-tech	junior college	50,000-120,000 CNY	no	no	no	TRUE	TRUE	TRUE	TRUE	TRUE	TRUE	FALSE	FALSE	TRUE	TRUE
28	rural areas	married	≥ 1	no	non-high-tech	junior high school or below	< 50,000 CNY	no	no	no	TRUE	TRUE	TRUE	TRUE	TRUE	TRUE	TRUE	TRUE	TRUE	TRUE
25	rural areas	married	≥ 1	no	high-tech	university	> 120,000 CNY	no	yes	no	TRUE	TRUE	TRUE	TRUE	TRUE	TRUE	TRUE	TRUE	TRUE	TRUE
23	rural areas	unmarried	none	no	non-high-tech	university	> 120,000 CNY	no	no	no	TRUE	TRUE	TRUE	FALSE	TRUE	FALSE	TRUE	TRUE	TRUE	TRUE
22	rural areas	unmarried	none	yes	non-high-tech	junior college	> 120,000 CNY	yes	no	no	TRUE	TRUE	TRUE	TRUE	TRUE	FALSE	TRUE	TRUE	TRUE	FALSE
26	rural areas	unmarried	none	no	non-high-tech	university	< 50,000 CNY	no	no	no	TRUE	TRUE	TRUE	TRUE	TRUE	TRUE	TRUE	TRUE	TRUE	TRUE
30	rural areas	married	≥ 1	no	high-tech	university	50,000-120,000 CNY	no	no	no	TRUE	TRUE	TRUE	TRUE	TRUE	TRUE	TRUE	TRUE	TRUE	TRUE
22	rural areas	unmarried	none	yes	high-tech	junior college	50,000-120,000 CNY	no	yes	no	FALSE	TRUE	TRUE	TRUE	TRUE	TRUE	TRUE	TRUE	FALSE	TRUE
25	rural areas	unmarried	none	no	non-high-tech	university	< 50,000 CNY	no	no	no	TRUE	TRUE	TRUE	TRUE	TRUE	TRUE	TRUE	TRUE	TRUE	TRUE
27	rural areas	married	none	no	high-tech	university	50,000-120,000 CNY	no	no	no	TRUE	TRUE	TRUE	FALSE	TRUE	FALSE	TRUE	TRUE	TRUE	TRUE
27	rural areas	unmarried	none	no	non-high-tech	university	50,000-120,000 CNY	no	no	no	TRUE	TRUE	TRUE	TRUE	TRUE	FALSE	TRUE	TRUE	TRUE	FALSE
22	rural areas	unmarried	none	no	non-high-tech	university	50,000-120,000 CNY	no	no	no	TRUE	TRUE	FALSE	FALSE	TRUE	FALSE	TRUE	TRUE	FALSE	TRUE
28	rural areas	married	none	no	non-high-tech	university	50,000-120,000 CNY	no	no	no	TRUE	FALSE	FALSE	FALSE	TRUE	TRUE	TRUE	TRUE	TRUE	TRUE
23	rural areas	unmarried	none	no	non-high-tech	university	< 50,000 CNY	no	no	no	TRUE	TRUE	TRUE	TRUE	TRUE	TRUE	TRUE	TRUE	TRUE	TRUE
28	rural areas	married	none	yes	non-high-tech	junior college	50,000-120,000 CNY	no	yes	no	TRUE	TRUE	TRUE	TRUE	TRUE	TRUE	TRUE	TRUE	TRUE	TRUE
23	urban areas	unmarried	none	yes	high-tech	junior college	50,000-120,000 CNY	no	no	no	TRUE	TRUE	TRUE	TRUE	TRUE	TRUE	TRUE	TRUE	TRUE	TRUE
68	rural areas	married	≥ 1	no	non-high-tech	junior high school or below	< 50,000 CNY	no	no	no	FALSE	FALSE	FALSE	FALSE	FALSE	FALSE	FALSE	FALSE	FALSE	FALSE
22	rural areas	unmarried	none	yes	non-high-tech	high school or vocational school	50,000-120,000 CNY	no	yes	no	FALSE	FALSE	FALSE	FALSE	FALSE	FALSE	FALSE	FALSE	FALSE	FALSE
22	rural areas	unmarried	none	no	high-tech	junior college	50,000-120,000 CNY	yes	no	no	TRUE	TRUE	TRUE	TRUE	TRUE	TRUE	FALSE	FALSE	TRUE	TRUE
21	urban areas	unmarried	none	no	high-tech	junior college	50,000-120,000 CNY	no	no	no	TRUE	TRUE	TRUE	FALSE	TRUE	FALSE	TRUE	TRUE	TRUE	TRUE
21	rural areas	unmarried	none	yes	high-tech	junior college	50,000-120,000 CNY	yes	no	no	TRUE	TRUE	TRUE	FALSE	TRUE	TRUE	TRUE	TRUE	TRUE	TRUE
26	urban areas	unmarried	none	yes	high-tech	master and above	50,000-120,000 CNY	no	no	no	TRUE	TRUE	TRUE	FALSE	TRUE	FALSE	TRUE	TRUE	TRUE	TRUE
24	rural areas	unmarried	none	no	non-high-tech	junior college	50,000-120,000 CNY	no	no	no	TRUE	TRUE	TRUE	TRUE	TRUE	TRUE	TRUE	TRUE	TRUE	TRUE
49	rural areas	married	≥ 1	no	non-high-tech	junior high school or below	50,000-120,000 CNY	no	no	no	TRUE	TRUE	TRUE	TRUE	TRUE	TRUE	TRUE	TRUE	TRUE	TRUE
24	urban areas	married	none	no	high-tech	junior college	> 120,000 CNY	yes	no	no	TRUE	TRUE	TRUE	TRUE	TRUE	TRUE	TRUE	TRUE	TRUE	TRUE
40	urban areas	married	≥ 1	yes	high-tech	university	50,000-120,000 CNY	yes	yes	no	TRUE	TRUE	TRUE	TRUE	TRUE	TRUE	TRUE	TRUE	TRUE	TRUE
21	urban areas	married	≥ 1	yes	high-tech	master and above	> 120,000 CNY	yes	yes	no	TRUE	TRUE	TRUE	FALSE	TRUE	FALSE	TRUE	TRUE	TRUE	TRUE
22	rural areas	unmarried	none	no	non-high-tech	junior college	50,000-120,000 CNY	no	no	no	TRUE	TRUE	TRUE	TRUE	TRUE	TRUE	TRUE	TRUE	TRUE	TRUE
32	rural areas	married	≥ 1	no	non-high-tech	junior college	50,000-120,000 CNY	no	no	no	FALSE	FALSE	FALSE	FALSE	FALSE	FALSE	FALSE	FALSE	FALSE	FALSE
23	rural areas	unmarried	none	no	high-tech	junior college	50,000-120,000 CNY	no	no	no	TRUE	TRUE	TRUE	FALSE	TRUE	FALSE	FALSE	FALSE	TRUE	TRUE
21	rural areas	unmarried	none	no	non-high-tech	university	> 120,000 CNY	no	no	no	TRUE	FALSE	FALSE	TRUE	TRUE	FALSE	TRUE	TRUE	TRUE	TRUE
24	urban areas	unmarried	none	no	non-high-tech	university	> 120,000 CNY	no	no	no	TRUE	TRUE	FALSE	FALSE	TRUE	TRUE	FALSE	FALSE	FALSE	FALSE
26	rural areas	married	≥ 1	no	non-high-tech	junior college	> 120,000 CNY	no	no	no	TRUE	TRUE	TRUE	TRUE	TRUE	TRUE	TRUE	TRUE	TRUE	TRUE
25	rural areas	unmarried	none	yes	non-high-tech	junior college	> 120,000 CNY	no	no	no	FALSE	FALSE	TRUE	TRUE	TRUE	TRUE	TRUE	TRUE	FALSE	TRUE
33	urban areas	married	≥ 1	no	high-tech	university	50,000-120,000 CNY	yes	yes	no	TRUE	TRUE	TRUE	FALSE	TRUE	FALSE	TRUE	TRUE	TRUE	TRUE
25	rural areas	unmarried	none	no	non-high-tech	university	50,000-120,000 CNY	no	no	no	TRUE	TRUE	TRUE	TRUE	TRUE	TRUE	FALSE	FALSE	TRUE	TRUE
23	urban areas	unmarried	none	no	non-high-tech	junior college	50,000-120,000 CNY	no	no	no	TRUE	TRUE	TRUE	TRUE	TRUE	TRUE	TRUE	TRUE	TRUE	TRUE
42	rural areas	married	≥ 1	yes	non-high-tech	junior high school or below	50,000-120,000 CNY	no	no	no	TRUE	TRUE	TRUE	TRUE	TRUE	TRUE	TRUE	TRUE	TRUE	TRUE
20	rural areas	unmarried	none	no	non-high-tech	university	50,000-120,000 CNY	no	no	no	TRUE	TRUE	TRUE	TRUE	TRUE	TRUE	TRUE	TRUE	FALSE	TRUE
25	rural areas	married	≥ 1	no	non-high-tech	high school or vocational school	50,000-120,000 CNY	no	no	no	TRUE	TRUE	TRUE	TRUE	TRUE	TRUE	TRUE	TRUE	TRUE	TRUE
29	rural areas	married	≥ 1	no	high-tech	junior college	50,000-120,000 CNY	no	no	no	TRUE	TRUE	TRUE	TRUE	FALSE	TRUE	FALSE	FALSE	TRUE	TRUE
32	rural areas	married	≥ 1	no	non-high-tech	junior high school or below	< 50,000 CNY	no	no	no	TRUE	TRUE	TRUE	TRUE	TRUE	TRUE	TRUE	TRUE	TRUE	TRUE
23	rural areas	unmarried	none	yes	non-high-tech	high school or vocational school	50,000-120,000 CNY	no	no	no	FALSE	FALSE	FALSE	FALSE	FALSE	FALSE	FALSE	FALSE	FALSE	FALSE
23	rural areas	unmarried	none	no	non-high-tech	high school or vocational school	50,000-120,000 CNY	no	no	no	TRUE	TRUE	TRUE	TRUE	TRUE	TRUE	TRUE	TRUE	TRUE	TRUE
25	urban areas	married	≥ 1	no	non-high-tech	high school or vocational school	50,000-120,000 CNY	no	no	no	TRUE	TRUE	TRUE	TRUE	TRUE	TRUE	TRUE	TRUE	TRUE	TRUE
45	rural areas	married	≥ 1	no	non-high-tech	junior high school or below	< 50,000 CNY	no	no	no	TRUE	TRUE	TRUE	TRUE	TRUE	TRUE	TRUE	TRUE	TRUE	TRUE
34	urban areas	married	≥ 1	yes	high-tech	university	> 120,000 CNY	no	no	no	TRUE	TRUE	TRUE	FALSE	TRUE	TRUE	TRUE	TRUE	TRUE	TRUE
22	rural areas	unmarried	none	yes	non-high-tech	junior college	> 120,000 CNY	no	no	no	TRUE	TRUE	TRUE	TRUE	TRUE	TRUE	TRUE	TRUE	FALSE	TRUE
46	rural areas	married	≥ 1	yes	non-high-tech	junior high school or below	< 50,000 CNY	no	no	no	TRUE	TRUE	TRUE	TRUE	TRUE	TRUE	TRUE	TRUE	TRUE	TRUE
31	rural areas	married	≥ 1	yes	non-high-tech	university	50,000-120,000 CNY	no	no	no	TRUE	TRUE	TRUE	TRUE	TRUE	FALSE	FALSE	FALSE	FALSE	TRUE
27	rural areas	unmarried	none	yes	high-tech	university	50,000-120,000 CNY	no	no	no	TRUE	TRUE	TRUE	TRUE	TRUE	TRUE	TRUE	TRUE	FALSE	TRUE
56	urban areas	married	≥ 1	no	non-high-tech	junior high school or below	< 50,000 CNY	no	no	no	FALSE	FALSE	FALSE	FALSE	FALSE	FALSE	FALSE	FALSE	FALSE	FALSE
36	urban areas	married	≥ 1	no	non-high-tech	junior high school or below	< 50,000 CNY	no	no	no	FALSE	FALSE	FALSE	FALSE	FALSE	FALSE	FALSE	FALSE	FALSE	FALSE
24	rural areas	unmarried	none	yes	high-tech	university	50,000-120,000 CNY	yes	no	no	TRUE	TRUE	TRUE	TRUE	TRUE	TRUE	FALSE	FALSE	TRUE	FALSE
30	rural areas	married	≥ 1	no	non-high-tech	junior college	50,000-120,000 CNY	no	no	no	TRUE	TRUE	TRUE	TRUE	TRUE	TRUE	TRUE	TRUE	TRUE	TRUE
33	urban areas	married	≥ 1	yes	high-tech	university	50,000-120,000 CNY	yes	yes	no	TRUE	TRUE	TRUE	TRUE	TRUE	TRUE	TRUE	TRUE	TRUE	TRUE
24	rural areas	unmarried	none	yes	high-tech	university	50,000-120,000 CNY	yes	no	no	TRUE	TRUE	TRUE	TRUE	TRUE	TRUE	TRUE	TRUE	TRUE	TRUE
36	rural areas	married	≥ 1	no	non-high-tech	junior high school or below	50,000-120,000 CNY	no	no	no	TRUE	TRUE	TRUE	TRUE	TRUE	TRUE	TRUE	TRUE	TRUE	TRUE
23	urban areas	married	none	yes	non-high-tech	high school or vocational school	50,000-120,000 CNY	no	no	no	TRUE	TRUE	TRUE	TRUE	TRUE	TRUE	TRUE	TRUE	TRUE	TRUE
25	rural areas	unmarried	none	yes	non-high-tech	junior college	< 50,000 CNY	no	no	no	TRUE	TRUE	TRUE	TRUE	TRUE	TRUE	TRUE	TRUE	TRUE	TRUE
22	rural areas	unmarried	none	yes	high-tech	junior college	50,000-120,000 CNY	yes	no	no	TRUE	TRUE	TRUE	TRUE	TRUE	FALSE	FALSE	FALSE	TRUE	TRUE
48	rural areas	married	≥ 1	no	non-high-tech	junior high school or below	< 50,000 CNY	no	no	no	TRUE	TRUE	TRUE	TRUE	TRUE	TRUE	TRUE	TRUE	TRUE	TRUE
20	rural areas	married	none	no	non-high-tech	university	< 50,000 CNY	no	no	no	FALSE	FALSE	FALSE	FALSE	FALSE	FALSE	FALSE	FALSE	FALSE	FALSE
28	urban areas	married	≥ 1	no	non-high-tech	high school or vocational school	50,000-120,000 CNY	no	no	no	TRUE	TRUE	TRUE	TRUE	TRUE	TRUE	TRUE	TRUE	TRUE	TRUE
26	rural areas	unmarried	none	no	non-high-tech	junior college	50,000-120,000 CNY	no	no	no	FALSE	FALSE	FALSE	FALSE	FALSE	FALSE	FALSE	FALSE	FALSE	FALSE
22	rural areas	unmarried	none	no	non-high-tech	junior college	50,000-120,000 CNY	no	no	no	TRUE	TRUE	TRUE	TRUE	TRUE	TRUE	TRUE	TRUE	TRUE	TRUE
19	rural areas	unmarried	none	no	non-high-tech	university	< 50,000 CNY	no	no	no	FALSE	FALSE	FALSE	FALSE	FALSE	FALSE	FALSE	FALSE	FALSE	FALSE
51	rural areas	married	≥ 1	no	non-high-tech	junior high school or below	< 50,000 CNY	no	no	no	TRUE	TRUE	TRUE	TRUE	TRUE	TRUE	TRUE	TRUE	TRUE	TRUE
37	rural areas	married	≥ 1	yes	non-high-tech	high school or vocational school	50,000-120,000 CNY	yes	yes	no	TRUE	TRUE	TRUE	TRUE	TRUE	TRUE	TRUE	TRUE	TRUE	TRUE
28	rural areas	married	≥ 1	no	non-high-tech	junior high school or below	< 50,000 CNY	no	no	no	TRUE	TRUE	TRUE	TRUE	TRUE	TRUE	TRUE	TRUE	TRUE	TRUE
29	rural areas	married	≥ 1	yes	non-high-tech	university	50,000-120,000 CNY	no	no	no	FALSE	TRUE	FALSE	FALSE	TRUE	FALSE	TRUE	TRUE	FALSE	TRUE
34	rural areas	married	≥ 1	no	non-high-tech	junior high school or below	50,000-120,000 CNY	no	no	no	FALSE	FALSE	FALSE	FALSE	FALSE	FALSE	FALSE	FALSE	FALSE	FALSE
44	rural areas	married	≥ 1	yes	non-high-tech	junior high school or below	< 50,000 CNY	no	no	no	TRUE	TRUE	TRUE	TRUE	TRUE	TRUE	TRUE	TRUE	TRUE	TRUE
45	rural areas	married	≥ 1	no	non-high-tech	junior high school or below	< 50,000 CNY	no	no	no	TRUE	TRUE	TRUE	TRUE	TRUE	TRUE	TRUE	TRUE	TRUE	TRUE
41	rural areas	married	≥ 1	yes	non-high-tech	junior high school or below	< 50,000 CNY	no	no	no	TRUE	TRUE	TRUE	TRUE	TRUE	TRUE	TRUE	TRUE	TRUE	TRUE
47	rural areas	married	≥ 1	no	non-high-tech	high school or vocational school	50,000-120,000 CNY	no	no	no	TRUE	TRUE	TRUE	TRUE	TRUE	TRUE	TRUE	TRUE	TRUE	TRUE
60	urban areas	married	≥ 1	no	non-high-tech	junior high school or below	< 50,000 CNY	no	no	no	FALSE	FALSE	FALSE	FALSE	FALSE	FALSE	FALSE	FALSE	FALSE	FALSE
51	rural areas	married	≥ 1	no	non-high-tech	junior high school or below	50,000-120,000 CNY	no	no	no	TRUE	TRUE	TRUE	TRUE	TRUE	TRUE	TRUE	TRUE	TRUE	TRUE
36	urban areas	married	≥ 1	no	non-high-tech	junior high school or below	< 50,000 CNY	no	no	no	FALSE	FALSE	FALSE	FALSE	FALSE	FALSE	FALSE	FALSE	FALSE	FALSE
43	urban areas	married	≥ 1	no	non-high-tech	junior high school or below	50,000-120,000 CNY	no	no	no	TRUE	TRUE	TRUE	TRUE	TRUE	TRUE	TRUE	TRUE	TRUE	TRUE
45	rural areas	married	≥ 1	yes	non-high-tech	junior high school or below	< 50,000 CNY	no	no	no	FALSE	FALSE	FALSE	FALSE	FALSE	FALSE	FALSE	FALSE	FALSE	FALSE
39	urban areas	married	≥ 1	no	non-high-tech	high school or vocational school	50,000-120,000 CNY	no	no	no	TRUE	TRUE	TRUE	TRUE	TRUE	TRUE	TRUE	TRUE	TRUE	TRUE
54	urban areas	married	≥ 1	no	non-high-tech	junior high school or below	50,000-120,000 CNY	no	no	no	TRUE	TRUE	TRUE	TRUE	TRUE	TRUE	TRUE	TRUE	TRUE	TRUE
38	rural areas	married	≥ 1	no	non-high-tech	junior high school or below	50,000-120,000 CNY	no	no	no	TRUE	TRUE	TRUE	TRUE	TRUE	TRUE	TRUE	TRUE	TRUE	TRUE
34	urban areas	married	≥ 1	no	non-high-tech	junior high school or below	< 50,000 CNY	no	no	no	TRUE	TRUE	TRUE	TRUE	TRUE	TRUE	TRUE	TRUE	TRUE	TRUE
52	urban areas	married	≥ 1	yes	non-high-tech	junior high school or below	50,000-120,000 CNY	no	no	no	TRUE	TRUE	TRUE	TRUE	TRUE	TRUE	TRUE	TRUE	TRUE	TRUE
24	rural areas	unmarried	none	no	high-tech	university	50,000-120,000 CNY	no	no	no	FALSE	FALSE	FALSE	FALSE	FALSE	TRUE	FALSE	FALSE	TRUE	TRUE
36	rural areas	married	≥ 1	no	non-high-tech	junior high school or below	50,000-120,000 CNY	no	no	no	TRUE	TRUE	TRUE	TRUE	TRUE	TRUE	TRUE	TRUE	TRUE	TRUE
47	urban areas	married	≥ 1	no	non-high-tech	junior high school or below	50,000-120,000 CNY	no	no	no	TRUE	TRUE	TRUE	TRUE	TRUE	TRUE	TRUE	TRUE	TRUE	TRUE
26	rural areas	married	≥ 1	no	non-high-tech	high school or vocational school	50,000-120,000 CNY	no	no	no	FALSE	FALSE	FALSE	FALSE	FALSE	FALSE	FALSE	FALSE	FALSE	FALSE
42	urban areas	married	≥ 1	no	non-high-tech	junior high school or below	50,000-120,000 CNY	no	no	no	TRUE	TRUE	TRUE	TRUE	TRUE	TRUE	TRUE	TRUE	TRUE	TRUE
20	urban areas	unmarried	none	yes	non-high-tech	high school or vocational school	< 50,000 CNY	no	no	no	FALSE	FALSE	FALSE	FALSE	FALSE	FALSE	FALSE	FALSE	FALSE	FALSE
47	urban areas	married	≥ 1	no	non-high-tech	junior college	50,000-120,000 CNY	yes	no	no	TRUE	TRUE	TRUE	TRUE	TRUE	TRUE	TRUE	TRUE	TRUE	TRUE
43	urban areas	married	≥ 1	no	non-high-tech	junior high school or below	< 50,000 CNY	no	no	no	FALSE	FALSE	FALSE	FALSE	FALSE	FALSE	FALSE	FALSE	FALSE	FALSE
34	urban areas	married	≥ 1	no	high-tech	university	> 120,000 CNY	no	no	no	TRUE	FALSE	TRUE	TRUE	TRUE	TRUE	TRUE	TRUE	FALSE	FALSE
34	rural areas	married	≥ 1	no	non-high-tech	high school or vocational school	50,000-120,000 CNY	no	no	no	TRUE	TRUE	TRUE	TRUE	TRUE	TRUE	TRUE	TRUE	TRUE	TRUE
20	rural areas	unmarried	none	yes	non-high-tech	university	50,000-120,000 CNY	yes	no	no	FALSE	TRUE	FALSE	FALSE	TRUE	FALSE	FALSE	TRUE	TRUE	FALSE
36	urban areas	married	≥ 1	yes	non-high-tech	junior high school or below	50,000-120,000 CNY	no	no	no	FALSE	FALSE	FALSE	FALSE	FALSE	FALSE	FALSE	FALSE	FALSE	FALSE
24	rural areas	unmarried	none	no	non-high-tech	junior college	< 50,000 CNY	no	no	no	TRUE	TRUE	TRUE	TRUE	TRUE	TRUE	TRUE	TRUE	TRUE	TRUE
52	rural areas	married	≥ 1	no	non-high-tech	junior high school or below	50,000-120,000 CNY	no	no	no	TRUE	TRUE	TRUE	TRUE	TRUE	TRUE	TRUE	TRUE	TRUE	TRUE
50	rural areas	married	≥ 1	no	non-high-tech	high school or vocational school	< 50,000 CNY	no	no	no	FALSE	FALSE	FALSE	FALSE	FALSE	FALSE	FALSE	FALSE	FALSE	FALSE
26	rural areas	unmarried	none	yes	high-tech	junior college	50,000-120,000 CNY	no	no	no	TRUE	FALSE	TRUE	FALSE	TRUE	TRUE	TRUE	TRUE	TRUE	TRUE
30	rural areas	unmarried	none	no	non-high-tech	junior college	< 50,000 CNY	no	no	no	FALSE	FALSE	FALSE	FALSE	FALSE	FALSE	FALSE	FALSE	FALSE	FALSE
24	rural areas	unmarried	none	no	non-high-tech	junior college	50,000-120,000 CNY	no	no	no	FALSE	FALSE	FALSE	FALSE	FALSE	FALSE	FALSE	FALSE	FALSE	FALSE
36	rural areas	married	≥ 1	yes	non-high-tech	junior high school or below	< 50,000 CNY	no	no	no	TRUE	TRUE	TRUE	TRUE	TRUE	TRUE	TRUE	TRUE	TRUE	TRUE
24	rural areas	unmarried	none	yes	non-high-tech	junior college	< 50,000 CNY	no	no	no	TRUE	TRUE	TRUE	TRUE	TRUE	TRUE	TRUE	TRUE	TRUE	TRUE
41	rural areas	married	≥ 1	no	non-high-tech	junior high school or below	< 50,000 CNY	no	no	no	TRUE	TRUE	TRUE	TRUE	TRUE	TRUE	TRUE	TRUE	TRUE	TRUE
31	rural areas	married	≥ 1	yes	high-tech	university	> 120,000 CNY	no	no	no	TRUE	TRUE	TRUE	TRUE	TRUE	TRUE	TRUE	TRUE	TRUE	TRUE
21	rural areas	unmarried	none	no	non-high-tech	junior college	< 50,000 CNY	no	no	no	TRUE	TRUE	TRUE	TRUE	TRUE	TRUE	TRUE	TRUE	TRUE	TRUE
56	rural areas	married	≥ 1	no	non-high-tech	junior high school or below	< 50,000 CNY	no	no	no	TRUE	TRUE	TRUE	TRUE	TRUE	TRUE	TRUE	TRUE	TRUE	TRUE
39	rural areas	married	≥ 1	no	non-high-tech	junior high school or below	< 50,000 CNY	no	no	no	TRUE	TRUE	TRUE	TRUE	TRUE	TRUE	TRUE	TRUE	TRUE	TRUE
69	rural areas	married	≥ 1	no	non-high-tech	junior high school or below	< 50,000 CNY	no	no	no	TRUE	TRUE	TRUE	TRUE	TRUE	TRUE	TRUE	TRUE	TRUE	TRUE
45	urban areas	married	≥ 1	no	non-high-tech	junior high school or below	50,000-120,000 CNY	no	no	no	TRUE	TRUE	TRUE	TRUE	TRUE	TRUE	TRUE	TRUE	TRUE	TRUE
50	urban areas	married	≥ 1	no	non-high-tech	high school or vocational school	< 50,000 CNY	yes	yes	no	TRUE	TRUE	TRUE	TRUE	TRUE	TRUE	TRUE	TRUE	TRUE	TRUE
23	urban areas	unmarried	none	yes	high-tech	junior college	50,000-120,000 CNY	no	no	no	TRUE	TRUE	TRUE	FALSE	TRUE	FALSE	TRUE	TRUE	TRUE	TRUE
25	rural areas	married	≥ 1	yes	non-high-tech	high school or vocational school	50,000-120,000 CNY	no	no	no	TRUE	TRUE	TRUE	TRUE	TRUE	TRUE	TRUE	TRUE	TRUE	TRUE
22	rural areas	unmarried	none	yes	non-high-tech	university	50,000-120,000 CNY	no	no	no	TRUE	TRUE	TRUE	TRUE	TRUE	TRUE	TRUE	TRUE	TRUE	TRUE
44	urban areas	married	≥ 1	no	high-tech	university	> 120,000 CNY	no	yes	no	TRUE	TRUE	TRUE	FALSE	TRUE	FALSE	TRUE	TRUE	FALSE	TRUE
37	urban areas	married	≥ 1	yes	high-tech	master and above	50,000-120,000 CNY	no	no	no	TRUE	TRUE	TRUE	TRUE	TRUE	TRUE	TRUE	TRUE	TRUE	TRUE
32	urban areas	married	≥ 1	yes	high-tech	university	50,000-120,000 CNY	no	no	no	TRUE	TRUE	TRUE	TRUE	TRUE	FALSE	TRUE	TRUE	FALSE	FALSE
33	rural areas	married	≥ 1	no	non-high-tech	junior college	50,000-120,000 CNY	yes	yes	yes	TRUE	TRUE	TRUE	TRUE	TRUE	TRUE	TRUE	TRUE	TRUE	TRUE
48	urban areas	married	≥ 1	yes	non-high-tech	junior college	50,000-120,000 CNY	no	no	no	TRUE	TRUE	TRUE	TRUE	TRUE	TRUE	TRUE	TRUE	TRUE	TRUE
48	urban areas	married	≥ 1	yes	non-high-tech	junior college	50,000-120,000 CNY	no	no	no	TRUE	TRUE	TRUE	TRUE	TRUE	TRUE	TRUE	TRUE	TRUE	TRUE
36	urban areas	married	≥ 1	yes	high-tech	university	> 120,000 CNY	no	no	no	TRUE	FALSE	TRUE	FALSE	TRUE	FALSE	FALSE	FALSE	TRUE	TRUE
46	urban areas	married	≥ 1	no	high-tech	university	> 120,000 CNY	no	no	no	TRUE	FALSE	TRUE	TRUE	TRUE	FALSE	TRUE	FALSE	TRUE	TRUE
31	urban areas	married	≥ 1	yes	high-tech	university	50,000-120,000 CNY	no	yes	no	TRUE	TRUE	TRUE	TRUE	TRUE	FALSE	TRUE	TRUE	FALSE	FALSE
31	rural areas	married	≥ 1	no	high-tech	university	50,000-120,000 CNY	yes	no	no	TRUE	TRUE	TRUE	FALSE	TRUE	FALSE	TRUE	TRUE	FALSE	TRUE
52	urban areas	married	≥ 1	no	high-tech	university	50,000-120,000 CNY	no	no	no	TRUE	TRUE	TRUE	FALSE	TRUE	TRUE	FALSE	FALSE	FALSE	FALSE
29	rural areas	married	none	yes	high-tech	university	> 120,000 CNY	no	no	no	TRUE	TRUE	TRUE	FALSE	TRUE	FALSE	TRUE	TRUE	TRUE	TRUE
41	urban areas	married	≥ 1	no	high-tech	university	50,000-120,000 CNY	yes	no	yes	TRUE	TRUE	TRUE	FALSE	TRUE	FALSE	TRUE	TRUE	TRUE	FALSE
43	urban areas	married	≥ 1	yes	high-tech	university	50,000-120,000 CNY	no	no	no	FALSE	FALSE	TRUE	TRUE	TRUE	FALSE	FALSE	FALSE	TRUE	TRUE
22	urban areas	unmarried	none	no	high-tech	junior college	50,000-120,000 CNY	no	no	no	TRUE	TRUE	TRUE	TRUE	TRUE	FALSE	TRUE	TRUE	FALSE	TRUE
37	urban areas	married	≥ 1	no	high-tech	university	50,000-120,000 CNY	yes	yes	no	TRUE	TRUE	TRUE	TRUE	TRUE	TRUE	TRUE	TRUE	FALSE	TRUE
45	urban areas	married	≥ 1	yes	high-tech	master and above	> 120,000 CNY	yes	yes	no	FALSE	FALSE	TRUE	TRUE	TRUE	TRUE	FALSE	FALSE	TRUE	FALSE
20	rural areas	unmarried	none	no	non-high-tech	university	50,000-120,000 CNY	no	no	no	FALSE	TRUE	TRUE	FALSE	TRUE	FALSE	TRUE	TRUE	FALSE	TRUE
50	urban areas	married	≥ 1	no	high-tech	university	> 120,000 CNY	no	no	no	TRUE	TRUE	TRUE	FALSE	TRUE	FALSE	TRUE	TRUE	FALSE	TRUE
39	urban areas	married	≥ 1	no	non-high-tech	university	> 120,000 CNY	yes	no	no	TRUE	FALSE	FALSE	FALSE	FALSE	FALSE	FALSE	TRUE	FALSE	TRUE
30	urban areas	married	≥ 1	yes	high-tech	university	50,000-120,000 CNY	no	no	no	TRUE	FALSE	TRUE	TRUE	TRUE	FALSE	FALSE	FALSE	FALSE	TRUE
40	urban areas	married	≥ 1	no	high-tech	university	50,000-120,000 CNY	no	no	no	TRUE	TRUE	TRUE	FALSE	TRUE	FALSE	TRUE	TRUE	TRUE	FALSE
51	urban areas	married	≥ 1	no	high-tech	university	50,000-120,000 CNY	no	no	no	TRUE	TRUE	TRUE	TRUE	TRUE	TRUE	FALSE	FALSE	FALSE	TRUE
46	urban areas	married	≥ 1	no	high-tech	university	50,000-120,000 CNY	no	no	no	FALSE	TRUE	TRUE	TRUE	TRUE	FALSE	FALSE	FALSE	FALSE	TRUE
22	rural areas	unmarried	none	no	non-high-tech	junior college	< 50,000 CNY	no	no	no	TRUE	TRUE	TRUE	TRUE	TRUE	TRUE	TRUE	TRUE	TRUE	TRUE
44	urban areas	married	≥ 1	no	high-tech	university	50,000-120,000 CNY	no	no	no	TRUE	FALSE	FALSE	FALSE	TRUE	TRUE	TRUE	TRUE	TRUE	TRUE
43	urban areas	married	≥ 1	no	high-tech	university	50,000-120,000 CNY	no	no	no	FALSE	TRUE	TRUE	TRUE	TRUE	FALSE	TRUE	TRUE	FALSE	TRUE
38	urban areas	married	≥ 1	no	high-tech	university	50,000-120,000 CNY	no	no	no	TRUE	TRUE	TRUE	FALSE	TRUE	FALSE	TRUE	TRUE	TRUE	FALSE
32	urban areas	married	≥ 1	no	high-tech	university	> 120,000 CNY	no	no	no	TRUE	TRUE	TRUE	FALSE	TRUE	FALSE	TRUE	TRUE	TRUE	TRUE
39	urban areas	married	≥ 1	yes	high-tech	university	50,000-120,000 CNY	yes	no	no	TRUE	TRUE	TRUE	FALSE	TRUE	FALSE	TRUE	TRUE	TRUE	TRUE
41	urban areas	married	≥ 1	yes	high-tech	university	> 120,000 CNY	yes	no	no	TRUE	TRUE	TRUE	FALSE	TRUE	FALSE	FALSE	FALSE	TRUE	TRUE
41	urban areas	married	≥ 1	no	non-high-tech	junior high school or below	< 50,000 CNY	no	no	no	FALSE	FALSE	FALSE	FALSE	FALSE	FALSE	FALSE	FALSE	FALSE	FALSE
26	rural areas	married	≥ 1	no	non-high-tech	junior high school or below	< 50,000 CNY	no	no	no	TRUE	TRUE	TRUE	TRUE	TRUE	TRUE	TRUE	TRUE	TRUE	TRUE
37	urban areas	married	≥ 1	no	high-tech	university	50,000-120,000 CNY	no	no	no	TRUE	TRUE	TRUE	TRUE	TRUE	TRUE	TRUE	TRUE	TRUE	TRUE
25	urban areas	unmarried	none	no	high-tech	university	50,000-120,000 CNY	no	no	no	TRUE	TRUE	TRUE	TRUE	TRUE	TRUE	TRUE	TRUE	TRUE	TRUE
28	urban areas	unmarried	none	yes	non-high-tech	junior college	50,000-120,000 CNY	no	no	no	TRUE	TRUE	TRUE	TRUE	TRUE	TRUE	TRUE	TRUE	TRUE	TRUE
43	rural areas	married	≥ 1	yes	non-high-tech	junior high school or below	50,000-120,000 CNY	no	no	no	TRUE	TRUE	TRUE	TRUE	TRUE	TRUE	TRUE	TRUE	TRUE	TRUE
26	rural areas	married	≥ 1	yes	non-high-tech	high school or vocational school	50,000-120,000 CNY	no	no	no	TRUE	TRUE	TRUE	TRUE	TRUE	TRUE	TRUE	TRUE	TRUE	TRUE
25	rural areas	unmarried	none	no	non-high-tech	high school or vocational school	< 50,000 CNY	no	no	no	FALSE	FALSE	FALSE	FALSE	FALSE	FALSE	FALSE	FALSE	FALSE	FALSE
25	urban areas	unmarried	none	no	non-high-tech	university	< 50,000 CNY	no	no	no	TRUE	TRUE	TRUE	TRUE	TRUE	TRUE	TRUE	TRUE	TRUE	TRUE
33	rural areas	married	≥ 1	no	non-high-tech	junior high school or below	< 50,000 CNY	no	no	no	FALSE	FALSE	FALSE	FALSE	FALSE	FALSE	FALSE	FALSE	FALSE	FALSE
63	rural areas	married	≥ 1	no	non-high-tech	junior high school or below	50,000-120,000 CNY	no	no	no	FALSE	FALSE	FALSE	FALSE	FALSE	FALSE	FALSE	FALSE	FALSE	FALSE
40	rural areas	married	≥ 1	no	non-high-tech	junior high school or below	< 50,000 CNY	no	no	no	FALSE	FALSE	FALSE	FALSE	FALSE	FALSE	FALSE	FALSE	FALSE	FALSE
43	urban areas	married	≥ 1	yes	high-tech	master and above	> 120,000 CNY	yes	no	no	FALSE	TRUE	FALSE	TRUE	TRUE	TRUE	TRUE	TRUE	FALSE	TRUE
31	urban areas	married	≥ 1	yes	non-high-tech	high school or vocational school	50,000-120,000 CNY	no	no	no	FALSE	FALSE	FALSE	FALSE	FALSE	FALSE	FALSE	FALSE	FALSE	FALSE
41	rural areas	married	≥ 1	no	non-high-tech	junior high school or below	50,000-120,000 CNY	no	no	no	TRUE	TRUE	TRUE	TRUE	TRUE	TRUE	TRUE	TRUE	TRUE	TRUE
39	rural areas	married	≥ 1	no	non-high-tech	junior high school or below	< 50,000 CNY	no	no	no	FALSE	FALSE	FALSE	FALSE	FALSE	FALSE	FALSE	FALSE	FALSE	FALSE
25	rural areas	married	≥ 1	yes	non-high-tech	junior college	50,000-120,000 CNY	no	no	no	FALSE	FALSE	FALSE	FALSE	FALSE	FALSE	FALSE	FALSE	FALSE	FALSE
25	urban areas	married	none	no	high-tech	university	50,000-120,000 CNY	yes	no	no	TRUE	TRUE	FALSE	FALSE	TRUE	TRUE	FALSE	FALSE	FALSE	FALSE
34	rural areas	married	≥ 1	no	non-high-tech	junior high school or below	< 50,000 CNY	no	no	no	FALSE	FALSE	FALSE	FALSE	FALSE	FALSE	FALSE	FALSE	FALSE	FALSE
39	rural areas	married	≥ 1	no	non-high-tech	junior high school or below	< 50,000 CNY	no	no	no	TRUE	TRUE	TRUE	TRUE	TRUE	TRUE	TRUE	TRUE	TRUE	TRUE
46	rural areas	married	≥ 1	no	non-high-tech	junior high school or below	50,000-120,000 CNY	no	no	no	FALSE	FALSE	FALSE	FALSE	FALSE	FALSE	FALSE	FALSE	FALSE	FALSE
19	rural areas	unmarried	none	no	high-tech	junior college	50,000-120,000 CNY	no	no	no	TRUE	TRUE	TRUE	FALSE	TRUE	TRUE	TRUE	TRUE	TRUE	TRUE
26	rural areas	married	none	yes	non-high-tech	university	< 50,000 CNY	no	no	no	TRUE	TRUE	TRUE	TRUE	TRUE	TRUE	TRUE	TRUE	TRUE	TRUE
30	rural areas	married	≥ 1	no	non-high-tech	high school or vocational school	50,000-120,000 CNY	no	no	no	TRUE	TRUE	TRUE	TRUE	TRUE	TRUE	TRUE	TRUE	TRUE	TRUE
41	rural areas	married	≥ 1	no	non-high-tech	junior high school or below	50,000-120,000 CNY	no	no	no	TRUE	TRUE	TRUE	TRUE	TRUE	TRUE	TRUE	TRUE	TRUE	TRUE
20	urban areas	unmarried	none	no	non-high-tech	university	> 120,000 CNY	no	no	no	FALSE	FALSE	FALSE	TRUE	FALSE	TRUE	FALSE	FALSE	FALSE	FALSE
45	urban areas	married	≥ 1	yes	non-high-tech	high school or vocational school	50,000-120,000 CNY	no	no	no	TRUE	TRUE	TRUE	TRUE	TRUE	TRUE	TRUE	TRUE	TRUE	TRUE
22	rural areas	unmarried	none	yes	high-tech	junior college	50,000-120,000 CNY	no	no	no	TRUE	TRUE	TRUE	TRUE	TRUE	TRUE	TRUE	TRUE	TRUE	TRUE
40	urban areas	married	≥ 1	yes	non-high-tech	high school or vocational school	50,000-120,000 CNY	no	no	no	TRUE	TRUE	TRUE	TRUE	TRUE	TRUE	TRUE	TRUE	TRUE	TRUE
20	rural areas	unmarried	none	no	non-high-tech	master and above	> 120,000 CNY	no	no	no	FALSE	FALSE	FALSE	TRUE	FALSE	TRUE	FALSE	FALSE	TRUE	FALSE
26	urban areas	unmarried	none	yes	non-high-tech	university	> 120,000 CNY	no	no	no	TRUE	TRUE	TRUE	FALSE	TRUE	FALSE	TRUE	TRUE	TRUE	FALSE
32	rural areas	married	≥ 1	yes	non-high-tech	junior college	50,000-120,000 CNY	yes	no	no	TRUE	TRUE	TRUE	TRUE	TRUE	TRUE	TRUE	TRUE	TRUE	TRUE
43	urban areas	married	≥ 1	yes	high-tech	junior college	50,000-120,000 CNY	yes	no	no	TRUE	TRUE	TRUE	FALSE	TRUE	FALSE	FALSE	TRUE	FALSE	FALSE
54	rural areas	married	≥ 1	no	non-high-tech	junior high school or below	< 50,000 CNY	no	no	no	FALSE	FALSE	FALSE	FALSE	FALSE	FALSE	FALSE	FALSE	FALSE	FALSE
22	rural areas	unmarried	none	no	non-high-tech	high school or vocational school	50,000-120,000 CNY	no	no	no	FALSE	FALSE	FALSE	FALSE	FALSE	FALSE	FALSE	FALSE	FALSE	FALSE
22	rural areas	married	none	no	non-high-tech	junior high school or below	< 50,000 CNY	no	no	no	FALSE	FALSE	FALSE	FALSE	FALSE	FALSE	FALSE	FALSE	FALSE	FALSE
36	urban areas	married	≥ 1	no	high-tech	university	> 120,000 CNY	yes	yes	yes	TRUE	TRUE	TRUE	FALSE	TRUE	FALSE	TRUE	TRUE	TRUE	FALSE
42	urban areas	unmarried	none	no	non-high-tech	junior high school or below	50,000-120,000 CNY	no	no	no	FALSE	FALSE	FALSE	FALSE	FALSE	FALSE	FALSE	FALSE	FALSE	FALSE
23	urban areas	married	≥ 1	no	non-high-tech	junior high school or below	50,000-120,000 CNY	no	no	no	FALSE	FALSE	FALSE	FALSE	FALSE	FALSE	FALSE	FALSE	FALSE	FALSE
27	rural areas	unmarried	none	no	non-high-tech	junior college	50,000-120,000 CNY	no	no	no	FALSE	FALSE	FALSE	FALSE	FALSE	FALSE	FALSE	FALSE	FALSE	FALSE
40	rural areas	married	≥ 1	yes	non-high-tech	junior high school or below	50,000-120,000 CNY	no	no	no	TRUE	TRUE	TRUE	TRUE	TRUE	TRUE	TRUE	TRUE	TRUE	TRUE
38	rural areas	unmarried	none	yes	non-high-tech	junior high school or below	< 50,000 CNY	no	no	no	TRUE	TRUE	TRUE	TRUE	TRUE	TRUE	TRUE	TRUE	TRUE	TRUE
38	rural areas	married	≥ 1	no	non-high-tech	junior high school or below	50,000-120,000 CNY	no	no	no	TRUE	TRUE	TRUE	TRUE	TRUE	TRUE	TRUE	TRUE	TRUE	TRUE
27	rural areas	married	≥ 1	no	non-high-tech	high school or vocational school	50,000-120,000 CNY	no	no	no	TRUE	TRUE	TRUE	TRUE	TRUE	TRUE	TRUE	TRUE	TRUE	TRUE
35	urban areas	married	≥ 1	yes	non-high-tech	university	> 120,000 CNY	no	no	no	TRUE	TRUE	TRUE	TRUE	TRUE	FALSE	TRUE	TRUE	TRUE	TRUE
28	rural areas	married	none	yes	high-tech	university	> 120,000 CNY	yes	yes	yes	FALSE	FALSE	FALSE	TRUE	FALSE	TRUE	FALSE	FALSE	TRUE	TRUE
44	urban areas	married	≥ 1	yes	high-tech	university	50,000-120,000 CNY	no	no	no	TRUE	TRUE	TRUE	FALSE	TRUE	TRUE	TRUE	TRUE	FALSE	FALSE
45	urban areas	married	≥ 1	no	non-high-tech	high school or vocational school	50,000-120,000 CNY	no	no	no	TRUE	TRUE	TRUE	TRUE	TRUE	TRUE	TRUE	TRUE	TRUE	TRUE
52	urban areas	married	≥ 1	no	non-high-tech	junior high school or below	50,000-120,000 CNY	no	no	no	TRUE	TRUE	TRUE	TRUE	TRUE	TRUE	TRUE	TRUE	TRUE	TRUE
38	urban areas	married	≥ 1	yes	high-tech	master and above	> 120,000 CNY	yes	yes	no	TRUE	TRUE	TRUE	TRUE	TRUE	TRUE	TRUE	TRUE	TRUE	TRUE
40	rural areas	married	≥ 1	no	non-high-tech	junior high school or below	< 50,000 CNY	no	no	no	TRUE	TRUE	TRUE	TRUE	TRUE	TRUE	TRUE	TRUE	TRUE	TRUE
51	urban areas	married	≥ 1	yes	high-tech	master and above	> 120,000 CNY	yes	no	no	TRUE	TRUE	TRUE	TRUE	TRUE	TRUE	TRUE	TRUE	TRUE	TRUE
43	urban areas	married	≥ 1	no	non-high-tech	university	50,000-120,000 CNY	no	no	no	TRUE	TRUE	TRUE	TRUE	TRUE	TRUE	FALSE	TRUE	TRUE	TRUE
32	rural areas	unmarried	none	yes	non-high-tech	university	< 50,000 CNY	no	no	no	FALSE	FALSE	FALSE	FALSE	FALSE	FALSE	FALSE	FALSE	FALSE	FALSE
26	rural areas	married	≥ 1	no	non-high-tech	junior college	< 50,000 CNY	no	no	no	TRUE	TRUE	TRUE	TRUE	TRUE	TRUE	TRUE	TRUE	TRUE	TRUE
23	rural areas	unmarried	none	no	high-tech	junior college	50,000-120,000 CNY	no	no	no	TRUE	TRUE	TRUE	FALSE	TRUE	TRUE	FALSE	FALSE	TRUE	FALSE
24	rural areas	unmarried	none	no	non-high-tech	junior college	50,000-120,000 CNY	no	no	no	TRUE	TRUE	TRUE	TRUE	TRUE	TRUE	TRUE	TRUE	TRUE	TRUE
22	urban areas	unmarried	none	no	high-tech	junior college	50,000-120,000 CNY	no	no	no	FALSE	FALSE	FALSE	TRUE	FALSE	FALSE	FALSE	FALSE	TRUE	FALSE
25	urban areas	unmarried	none	no	high-tech	university	50,000-120,000 CNY	no	no	no	FALSE	FALSE	FALSE	FALSE	FALSE	FALSE	FALSE	FALSE	FALSE	FALSE
19	urban areas	unmarried	none	yes	non-high-tech	junior college	50,000-120,000 CNY	no	no	no	FALSE	FALSE	FALSE	FALSE	FALSE	FALSE	FALSE	FALSE	FALSE	FALSE
25	rural areas	married	≥ 1	no	high-tech	junior college	50,000-120,000 CNY	no	no	no	FALSE	TRUE	TRUE	TRUE	FALSE	TRUE	FALSE	FALSE	TRUE	TRUE
24	rural areas	unmarried	none	no	high-tech	junior college	50,000-120,000 CNY	no	no	no	FALSE	TRUE	FALSE	FALSE	TRUE	FALSE	FALSE	FALSE	FALSE	TRUE
27	rural areas	unmarried	none	yes	high-tech	junior college	50,000-120,000 CNY	no	no	no	TRUE	TRUE	TRUE	TRUE	TRUE	TRUE	TRUE	TRUE	TRUE	TRUE
34	urban areas	married	≥ 1	yes	high-tech	master and above	50,000-120,000 CNY	no	no	no	TRUE	TRUE	TRUE	TRUE	TRUE	TRUE	TRUE	TRUE	TRUE	TRUE
25	rural areas	unmarried	none	no	non-high-tech	junior college	> 120,000 CNY	no	no	no	TRUE	TRUE	TRUE	FALSE	TRUE	TRUE	TRUE	TRUE	FALSE	TRUE
24	rural areas	unmarried	none	no	high-tech	junior college	50,000-120,000 CNY	no	no	no	TRUE	TRUE	TRUE	FALSE	TRUE	FALSE	TRUE	TRUE	FALSE	FALSE
21	urban areas	unmarried	none	yes	non-high-tech	junior college	50,000-120,000 CNY	no	no	no	FALSE	FALSE	FALSE	FALSE	FALSE	FALSE	FALSE	FALSE	FALSE	FALSE
25	urban areas	unmarried	none	yes	high-tech	junior college	50,000-120,000 CNY	no	no	no	TRUE	TRUE	TRUE	FALSE	TRUE	FALSE	FALSE	FALSE	TRUE	TRUE
31	rural areas	unmarried	none	no	non-high-tech	high school or vocational school	50,000-120,000 CNY	no	no	no	FALSE	FALSE	FALSE	FALSE	FALSE	FALSE	FALSE	FALSE	FALSE	FALSE
37	rural areas	married	≥ 1	no	high-tech	university	50,000-120,000 CNY	no	no	no	TRUE	TRUE	TRUE	TRUE	TRUE	TRUE	TRUE	TRUE	TRUE	TRUE
21	urban areas	unmarried	none	no	non-high-tech	high school or vocational school	50,000-120,000 CNY	no	no	no	FALSE	FALSE	FALSE	FALSE	FALSE	FALSE	FALSE	FALSE	FALSE	FALSE
40	rural areas	married	≥ 1	yes	non-high-tech	junior high school or below	< 50,000 CNY	no	no	no	FALSE	FALSE	FALSE	FALSE	FALSE	FALSE	FALSE	FALSE	FALSE	FALSE
52	rural areas	married	≥ 1	yes	non-high-tech	junior high school or below	< 50,000 CNY	no	no	no	TRUE	TRUE	TRUE	TRUE	TRUE	TRUE	TRUE	TRUE	TRUE	TRUE
38	rural areas	married	≥ 1	yes	non-high-tech	junior high school or below	< 50,000 CNY	no	no	no	TRUE	TRUE	TRUE	TRUE	TRUE	TRUE	TRUE	TRUE	TRUE	TRUE
29	urban areas	married	none	yes	high-tech	master and above	50,000-120,000 CNY	no	no	no	TRUE	TRUE	TRUE	TRUE	TRUE	TRUE	TRUE	TRUE	TRUE	TRUE
31	urban areas	unmarried	none	no	high-tech	junior college	50,000-120,000 CNY	no	no	no	TRUE	TRUE	TRUE	FALSE	TRUE	FALSE	TRUE	TRUE	TRUE	TRUE
28	urban areas	married	≥ 1	yes	high-tech	junior college	50,000-120,000 CNY	yes	yes	no	TRUE	TRUE	TRUE	TRUE	TRUE	TRUE	TRUE	TRUE	TRUE	TRUE
32	urban areas	married	≥ 1	no	non-high-tech	junior high school or below	50,000-120,000 CNY	no	no	no	TRUE	TRUE	TRUE	TRUE	TRUE	TRUE	TRUE	TRUE	TRUE	TRUE
22	urban areas	unmarried	none	no	high-tech	junior college	50,000-120,000 CNY	no	no	no	TRUE	TRUE	TRUE	FALSE	TRUE	FALSE	TRUE	TRUE	TRUE	FALSE
28	rural areas	married	≥ 1	yes	high-tech	junior college	50,000-120,000 CNY	yes	no	no	TRUE	TRUE	TRUE	TRUE	TRUE	TRUE	TRUE	FALSE	FALSE	FALSE
27	urban areas	unmarried	none	no	high-tech	junior college	50,000-120,000 CNY	no	no	no	TRUE	TRUE	TRUE	FALSE	TRUE	FALSE	TRUE	TRUE	TRUE	TRUE
22	rural areas	unmarried	none	yes	high-tech	junior college	> 120,000 CNY	no	no	no	TRUE	TRUE	TRUE	TRUE	TRUE	TRUE	TRUE	TRUE	FALSE	FALSE
23	rural areas	unmarried	none	no	non-high-tech	junior college	> 120,000 CNY	no	no	no	TRUE	TRUE	TRUE	TRUE	TRUE	TRUE	TRUE	TRUE	TRUE	FALSE
42	rural areas	married	≥ 1	no	non-high-tech	junior high school or below	< 50,000 CNY	no	no	no	FALSE	FALSE	FALSE	FALSE	FALSE	FALSE	FALSE	FALSE	FALSE	FALSE
46	rural areas	married	≥ 1	yes	non-high-tech	junior high school or below	< 50,000 CNY	no	no	no	TRUE	TRUE	TRUE	TRUE	TRUE	TRUE	TRUE	TRUE	TRUE	TRUE
33	rural areas	married	≥ 1	no	non-high-tech	junior high school or below	< 50,000 CNY	no	no	yes	FALSE	FALSE	FALSE	FALSE	FALSE	FALSE	FALSE	FALSE	FALSE	FALSE
41	rural areas	married	≥ 1	no	non-high-tech	junior high school or below	50,000-120,000 CNY	yes	no	no	TRUE	TRUE	TRUE	TRUE	TRUE	TRUE	TRUE	TRUE	TRUE	TRUE
36	rural areas	married	≥ 1	yes	non-high-tech	junior high school or below	50,000-120,000 CNY	no	no	no	TRUE	TRUE	TRUE	TRUE	TRUE	TRUE	TRUE	TRUE	TRUE	TRUE
45	rural areas	married	≥ 1	yes	non-high-tech	junior high school or below	< 50,000 CNY	no	no	no	TRUE	TRUE	TRUE	TRUE	TRUE	TRUE	TRUE	TRUE	TRUE	TRUE
39	rural areas	married	≥ 1	yes	non-high-tech	junior high school or below	< 50,000 CNY	no	no	no	TRUE	TRUE	TRUE	TRUE	TRUE	TRUE	TRUE	TRUE	TRUE	TRUE
36	rural areas	married	≥ 1	yes	non-high-tech	junior high school or below	< 50,000 CNY	no	no	no	FALSE	FALSE	FALSE	FALSE	FALSE	FALSE	FALSE	FALSE	FALSE	FALSE
30	rural areas	married	≥ 1	no	non-high-tech	junior high school or below	< 50,000 CNY	no	no	no	TRUE	TRUE	TRUE	TRUE	TRUE	TRUE	TRUE	TRUE	TRUE	TRUE
38	rural areas	married	≥ 1	yes	non-high-tech	junior high school or below	< 50,000 CNY	no	no	no	TRUE	TRUE	TRUE	TRUE	TRUE	TRUE	TRUE	TRUE	TRUE	TRUE
47	rural areas	married	≥ 1	no	non-high-tech	junior high school or below	< 50,000 CNY	no	no	no	FALSE	FALSE	FALSE	FALSE	FALSE	FALSE	FALSE	FALSE	FALSE	FALSE
39	rural areas	married	≥ 1	no	non-high-tech	junior high school or below	< 50,000 CNY	no	no	no	FALSE	FALSE	FALSE	FALSE	FALSE	FALSE	FALSE	FALSE	FALSE	FALSE
21	urban areas	married	≥ 1	yes	high-tech	master and above	> 120,000 CNY	yes	yes	yes	TRUE	TRUE	TRUE	FALSE	TRUE	FALSE	TRUE	TRUE	FALSE	TRUE
38	rural areas	married	≥ 1	no	non-high-tech	junior high school or below	50,000-120,000 CNY	no	no	no	TRUE	TRUE	TRUE	TRUE	TRUE	TRUE	TRUE	TRUE	TRUE	TRUE
45	urban areas	married	≥ 1	no	non-high-tech	high school or vocational school	50,000-120,000 CNY	no	no	no	TRUE	TRUE	TRUE	TRUE	TRUE	TRUE	TRUE	TRUE	TRUE	TRUE
38	rural areas	married	≥ 1	no	non-high-tech	junior high school or below	50,000-120,000 CNY	no	no	no	FALSE	FALSE	FALSE	FALSE	FALSE	FALSE	FALSE	FALSE	FALSE	FALSE
36	urban areas	married	≥ 1	yes	high-tech	high school or vocational school	50,000-120,000 CNY	yes	no	no	TRUE	TRUE	TRUE	TRUE	TRUE	TRUE	TRUE	TRUE	TRUE	TRUE
47	rural areas	married	≥ 1	no	non-high-tech	junior high school or below	50,000-120,000 CNY	no	no	no	TRUE	TRUE	TRUE	TRUE	TRUE	TRUE	TRUE	TRUE	TRUE	TRUE
41	urban areas	married	≥ 1	no	high-tech	university	50,000-120,000 CNY	no	no	no	FALSE	TRUE	FALSE	TRUE	TRUE	TRUE	TRUE	FALSE	TRUE	FALSE
37	rural areas	married	≥ 1	no	non-high-tech	high school or vocational school	50,000-120,000 CNY	no	no	no	TRUE	TRUE	TRUE	TRUE	TRUE	TRUE	TRUE	TRUE	TRUE	TRUE
33	rural areas	married	≥ 1	no	non-high-tech	junior high school or below	50,000-120,000 CNY	no	no	no	TRUE	TRUE	TRUE	TRUE	TRUE	TRUE	TRUE	TRUE	TRUE	TRUE
35	urban areas	married	≥ 1	no	non-high-tech	junior college	50,000-120,000 CNY	no	no	no	TRUE	TRUE	TRUE	TRUE	TRUE	TRUE	TRUE	TRUE	TRUE	TRUE
52	urban areas	married	≥ 1	yes	non-high-tech	high school or vocational school	50,000-120,000 CNY	no	no	no	TRUE	TRUE	TRUE	TRUE	TRUE	TRUE	TRUE	TRUE	TRUE	TRUE
53	urban areas	married	≥ 1	no	non-high-tech	high school or vocational school	< 50,000 CNY	no	no	no	TRUE	TRUE	TRUE	TRUE	TRUE	TRUE	TRUE	TRUE	TRUE	TRUE
53	urban areas	married	≥ 1	no	non-high-tech	high school or vocational school	50,000-120,000 CNY	no	no	no	TRUE	TRUE	TRUE	TRUE	TRUE	TRUE	TRUE	TRUE	TRUE	TRUE
34	urban areas	married	≥ 1	no	non-high-tech	university	50,000-120,000 CNY	no	no	no	FALSE	FALSE	FALSE	FALSE	FALSE	FALSE	FALSE	FALSE	TRUE	FALSE
52	rural areas	married	≥ 1	no	non-high-tech	junior high school or below	< 50,000 CNY	no	no	no	FALSE	FALSE	FALSE	FALSE	FALSE	FALSE	FALSE	FALSE	FALSE	FALSE
25	rural areas	unmarried	none	no	non-high-tech	junior college	< 50,000 CNY	no	no	no	FALSE	FALSE	FALSE	FALSE	FALSE	FALSE	FALSE	FALSE	FALSE	FALSE
51	rural areas	married	≥ 1	no	non-high-tech	junior high school or below	50,000-120,000 CNY	no	no	no	TRUE	TRUE	TRUE	TRUE	TRUE	TRUE	TRUE	TRUE	TRUE	TRUE
35	urban areas	married	≥ 1	yes	non-high-tech	junior college	50,000-120,000 CNY	no	no	no	TRUE	TRUE	TRUE	TRUE	TRUE	TRUE	TRUE	TRUE	TRUE	TRUE
50	urban areas	married	≥ 1	yes	non-high-tech	junior high school or below	50,000-120,000 CNY	no	no	no	TRUE	TRUE	TRUE	TRUE	TRUE	TRUE	TRUE	TRUE	TRUE	TRUE
26	rural areas	unmarried	none	yes	non-high-tech	university	50,000-120,000 CNY	yes	yes	no	TRUE	FALSE	TRUE	FALSE	TRUE	FALSE	FALSE	TRUE	FALSE	FALSE
46	urban areas	married	≥ 1	yes	non-high-tech	high school or vocational school	50,000-120,000 CNY	no	no	no	TRUE	TRUE	TRUE	TRUE	TRUE	TRUE	TRUE	TRUE	TRUE	TRUE
47	urban areas	married	≥ 1	yes	non-high-tech	high school or vocational school	50,000-120,000 CNY	no	no	no	TRUE	TRUE	TRUE	TRUE	TRUE	TRUE	TRUE	TRUE	TRUE	TRUE
47	urban areas	married	≥ 1	yes	non-high-tech	junior high school or below	50,000-120,000 CNY	no	no	no	TRUE	TRUE	TRUE	TRUE	TRUE	TRUE	TRUE	TRUE	TRUE	TRUE
47	rural areas	married	≥ 1	yes	non-high-tech	junior high school or below	50,000-120,000 CNY	no	no	no	TRUE	TRUE	TRUE	TRUE	TRUE	TRUE	TRUE	TRUE	TRUE	TRUE
31	urban areas	married	≥ 1	yes	non-high-tech	junior college	> 120,000 CNY	yes	no	no	TRUE	TRUE	FALSE	FALSE	TRUE	TRUE	TRUE	TRUE	FALSE	TRUE
37	rural areas	married	≥ 1	no	non-high-tech	high school or vocational school	50,000-120,000 CNY	no	no	no	TRUE	TRUE	TRUE	TRUE	TRUE	TRUE	TRUE	TRUE	TRUE	TRUE
29	rural areas	married	≥ 1	no	non-high-tech	junior college	> 120,000 CNY	no	no	no	TRUE	TRUE	FALSE	FALSE	TRUE	FALSE	TRUE	TRUE	TRUE	FALSE
31	urban areas	married	≥ 1	no	non-high-tech	junior college	> 120,000 CNY	no	no	no	TRUE	FALSE	TRUE	TRUE	TRUE	TRUE	TRUE	TRUE	TRUE	TRUE
34	urban areas	married	≥ 1	yes	non-high-tech	junior college	> 120,000 CNY	no	no	no	TRUE	TRUE	TRUE	FALSE	TRUE	FALSE	TRUE	TRUE	TRUE	TRUE
39	urban areas	married	≥ 1	yes	non-high-tech	university	> 120,000 CNY	no	no	no	TRUE	FALSE	FALSE	TRUE	TRUE	FALSE	TRUE	TRUE	FALSE	FALSE
32	rural areas	married	≥ 1	no	high-tech	junior college	50,000-120,000 CNY	no	no	no	TRUE	TRUE	TRUE	TRUE	TRUE	TRUE	FALSE	FALSE	TRUE	FALSE
34	rural areas	married	≥ 1	no	non-high-tech	junior college	> 120,000 CNY	no	no	no	TRUE	FALSE	TRUE	FALSE	TRUE	FALSE	FALSE	FALSE	TRUE	TRUE
40	urban areas	married	≥ 1	yes	non-high-tech	junior college	> 120,000 CNY	yes	yes	yes	TRUE	TRUE	TRUE	FALSE	TRUE	FALSE	TRUE	TRUE	FALSE	FALSE
46	urban areas	married	≥ 1	no	non-high-tech	junior college	> 120,000 CNY	no	no	no	FALSE	TRUE	TRUE	TRUE	TRUE	FALSE	FALSE	TRUE	TRUE	FALSE
41	urban areas	married	≥ 1	yes	non-high-tech	junior college	50,000-120,000 CNY	no	no	no	TRUE	TRUE	TRUE	TRUE	TRUE	TRUE	TRUE	TRUE	TRUE	TRUE
42	urban areas	married	≥ 1	no	non-high-tech	high school or vocational school	50,000-120,000 CNY	no	no	no	TRUE	TRUE	TRUE	TRUE	TRUE	TRUE	TRUE	TRUE	TRUE	TRUE
47	rural areas	married	≥ 1	no	non-high-tech	junior high school or below	50,000-120,000 CNY	no	no	no	TRUE	TRUE	TRUE	TRUE	TRUE	TRUE	TRUE	TRUE	TRUE	TRUE
50	rural areas	married	≥ 1	yes	non-high-tech	junior high school or below	< 50,000 CNY	no	no	no	TRUE	TRUE	TRUE	TRUE	TRUE	TRUE	TRUE	TRUE	TRUE	TRUE
40	rural areas	married	≥ 1	no	non-high-tech	junior high school or below	50,000-120,000 CNY	no	no	no	FALSE	FALSE	FALSE	FALSE	FALSE	FALSE	FALSE	FALSE	FALSE	FALSE
26	rural areas	married	≥ 1	no	non-high-tech	high school or vocational school	50,000-120,000 CNY	no	no	no	TRUE	TRUE	TRUE	TRUE	TRUE	TRUE	TRUE	TRUE	TRUE	TRUE
25	rural areas	unmarried	none	no	non-high-tech	university	50,000-120,000 CNY	no	no	no	FALSE	TRUE	TRUE	FALSE	TRUE	FALSE	TRUE	TRUE	TRUE	FALSE
26	rural areas	unmarried	none	no	non-high-tech	university	50,000-120,000 CNY	no	no	no	TRUE	TRUE	TRUE	FALSE	TRUE	FALSE	TRUE	TRUE	TRUE	TRUE
22	rural areas	unmarried	none	yes	high-tech	junior college	50,000-120,000 CNY	no	no	no	TRUE	TRUE	TRUE	TRUE	TRUE	FALSE	TRUE	TRUE	TRUE	TRUE
22	urban areas	unmarried	none	yes	non-high-tech	university	> 120,000 CNY	yes	no	no	TRUE	TRUE	TRUE	FALSE	TRUE	FALSE	TRUE	TRUE	TRUE	TRUE
22	urban areas	unmarried	none	no	high-tech	junior college	50,000-120,000 CNY	yes	no	no	TRUE	TRUE	TRUE	TRUE	TRUE	TRUE	TRUE	TRUE	TRUE	TRUE
24	rural areas	unmarried	none	no	high-tech	junior college	50,000-120,000 CNY	no	no	no	FALSE	FALSE	FALSE	FALSE	FALSE	FALSE	FALSE	FALSE	TRUE	FALSE
41	urban areas	married	≥ 1	yes	non-high-tech	university	50,000-120,000 CNY	no	no	no	TRUE	TRUE	TRUE	FALSE	TRUE	FALSE	TRUE	TRUE	TRUE	TRUE
45	rural areas	married	≥ 1	no	non-high-tech	junior high school or below	< 50,000 CNY	no	no	no	TRUE	TRUE	TRUE	TRUE	TRUE	TRUE	TRUE	TRUE	TRUE	TRUE
25	rural areas	married	none	no	non-high-tech	junior college	50,000-120,000 CNY	no	no	no	TRUE	TRUE	TRUE	TRUE	TRUE	TRUE	TRUE	TRUE	TRUE	TRUE
26	urban areas	unmarried	none	yes	non-high-tech	junior college	50,000-120,000 CNY	no	no	no	TRUE	TRUE	TRUE	TRUE	TRUE	TRUE	TRUE	TRUE	TRUE	TRUE
48	rural areas	married	≥ 1	no	non-high-tech	junior high school or below	50,000-120,000 CNY	no	no	no	TRUE	TRUE	TRUE	TRUE	TRUE	TRUE	TRUE	TRUE	TRUE	TRUE
23	rural areas	unmarried	none	yes	high-tech	junior college	50,000-120,000 CNY	no	no	no	TRUE	TRUE	TRUE	FALSE	TRUE	FALSE	TRUE	TRUE	TRUE	TRUE
32	rural areas	married	≥ 1	no	non-high-tech	high school or vocational school	50,000-120,000 CNY	no	no	no	FALSE	FALSE	FALSE	FALSE	FALSE	FALSE	FALSE	FALSE	FALSE	FALSE
36	urban areas	married	≥ 1	yes	non-high-tech	university	50,000-120,000 CNY	no	no	no	TRUE	TRUE	TRUE	FALSE	TRUE	FALSE	TRUE	TRUE	TRUE	TRUE
47	urban areas	married	none	no	non-high-tech	high school or vocational school	50,000-120,000 CNY	no	no	no	TRUE	TRUE	TRUE	TRUE	TRUE	TRUE	TRUE	TRUE	TRUE	TRUE
33	urban areas	married	≥ 1	yes	non-high-tech	junior college	50,000-120,000 CNY	no	no	no	TRUE	TRUE	TRUE	TRUE	TRUE	TRUE	TRUE	TRUE	TRUE	TRUE
24	rural areas	unmarried	none	yes	high-tech	junior college	50,000-120,000 CNY	no	no	no	FALSE	TRUE	TRUE	TRUE	TRUE	TRUE	FALSE	FALSE	TRUE	TRUE
26	rural areas	married	≥ 1	yes	non-high-tech	high school or vocational school	50,000-120,000 CNY	no	no	no	TRUE	TRUE	TRUE	TRUE	TRUE	TRUE	TRUE	TRUE	TRUE	TRUE
22	urban areas	unmarried	none	yes	non-high-tech	junior college	50,000-120,000 CNY	no	no	no	TRUE	TRUE	TRUE	TRUE	TRUE	TRUE	TRUE	TRUE	TRUE	TRUE
33	urban areas	married	≥ 1	no	non-high-tech	high school or vocational school	50,000-120,000 CNY	no	no	no	TRUE	TRUE	TRUE	TRUE	TRUE	TRUE	TRUE	TRUE	TRUE	TRUE
23	rural areas	married	≥ 1	no	non-high-tech	high school or vocational school	< 50,000 CNY	no	no	no	TRUE	TRUE	TRUE	TRUE	TRUE	TRUE	TRUE	TRUE	TRUE	TRUE
22	rural areas	unmarried	none	no	high-tech	junior college	50,000-120,000 CNY	no	no	no	TRUE	TRUE	TRUE	TRUE	TRUE	TRUE	TRUE	TRUE	TRUE	TRUE
22	rural areas	unmarried	none	yes	non-high-tech	junior college	< 50,000 CNY	no	no	no	TRUE	TRUE	TRUE	TRUE	TRUE	TRUE	TRUE	TRUE	TRUE	TRUE
23	rural areas	unmarried	none	yes	high-tech	junior college	50,000-120,000 CNY	no	no	no	TRUE	TRUE	TRUE	FALSE	TRUE	FALSE	TRUE	TRUE	TRUE	TRUE
22	urban areas	unmarried	none	yes	high-tech	junior college	50,000-120,000 CNY	yes	no	no	TRUE	TRUE	TRUE	TRUE	TRUE	TRUE	FALSE	FALSE	FALSE	FALSE
23	urban areas	unmarried	none	yes	non-high-tech	university	< 50,000 CNY	no	no	no	TRUE	TRUE	TRUE	TRUE	TRUE	TRUE	TRUE	TRUE	TRUE	TRUE
27	urban areas	married	none	yes	high-tech	university	> 120,000 CNY	yes	yes	yes	TRUE	TRUE	TRUE	FALSE	TRUE	FALSE	TRUE	TRUE	FALSE	TRUE
30	urban areas	unmarried	none	yes	non-high-tech	university	50,000-120,000 CNY	no	no	no	TRUE	TRUE	TRUE	TRUE	TRUE	TRUE	FALSE	FALSE	TRUE	FALSE
30	urban areas	unmarried	none	yes	non-high-tech	university	50,000-120,000 CNY	no	no	no	TRUE	TRUE	TRUE	FALSE	TRUE	FALSE	TRUE	TRUE	TRUE	TRUE
32	rural areas	married	none	yes	high-tech	university	50,000-120,000 CNY	no	no	no	TRUE	TRUE	TRUE	TRUE	TRUE	TRUE	TRUE	TRUE	FALSE	TRUE
28	urban areas	unmarried	none	no	non-high-tech	university	< 50,000 CNY	no	no	no	TRUE	TRUE	TRUE	TRUE	TRUE	TRUE	TRUE	TRUE	TRUE	TRUE
29	rural areas	married	≥ 1	yes	high-tech	junior college	50,000-120,000 CNY	no	no	no	TRUE	TRUE	TRUE	TRUE	TRUE	TRUE	TRUE	TRUE	TRUE	TRUE
26	rural areas	married	≥ 1	yes	non-high-tech	junior college	50,000-120,000 CNY	no	no	no	TRUE	TRUE	TRUE	TRUE	TRUE	TRUE	TRUE	TRUE	TRUE	TRUE
31	rural areas	married	≥ 1	no	non-high-tech	university	> 120,000 CNY	yes	no	no	TRUE	TRUE	TRUE	TRUE	TRUE	TRUE	FALSE	TRUE	FALSE	TRUE
43	rural areas	married	≥ 1	yes	non-high-tech	university	50,000-120,000 CNY	no	no	no	TRUE	TRUE	TRUE	TRUE	TRUE	TRUE	TRUE	FALSE	TRUE	FALSE
39	rural areas	married	≥ 1	no	non-high-tech	junior high school or below	< 50,000 CNY	no	no	no	TRUE	TRUE	TRUE	TRUE	TRUE	TRUE	TRUE	TRUE	TRUE	TRUE
43	rural areas	married	≥ 1	yes	high-tech	master and above	> 120,000 CNY	yes	yes	no	TRUE	TRUE	TRUE	FALSE	TRUE	FALSE	TRUE	TRUE	TRUE	TRUE
30	urban areas	unmarried	none	no	non-high-tech	junior college	> 120,000 CNY	no	no	no	TRUE	TRUE	FALSE	FALSE	TRUE	TRUE	TRUE	FALSE	TRUE	TRUE
25	rural areas	married	none	no	non-high-tech	junior college	50,000-120,000 CNY	no	no	no	FALSE	FALSE	FALSE	FALSE	FALSE	FALSE	FALSE	FALSE	FALSE	FALSE
25	rural areas	unmarried	none	no	high-tech	junior college	> 120,000 CNY	no	no	no	FALSE	TRUE	TRUE	TRUE	TRUE	TRUE	FALSE	FALSE	FALSE	TRUE
23	rural areas	unmarried	none	yes	high-tech	junior college	50,000-120,000 CNY	no	no	no	TRUE	TRUE	TRUE	FALSE	TRUE	FALSE	TRUE	TRUE	FALSE	TRUE
34	rural areas	married	≥ 1	yes	non-high-tech	high school or vocational school	50,000-120,000 CNY	no	no	no	TRUE	TRUE	TRUE	TRUE	TRUE	TRUE	TRUE	TRUE	TRUE	TRUE
34	urban areas	married	≥ 1	no	high-tech	university	> 120,000 CNY	no	no	no	FALSE	TRUE	TRUE	FALSE	TRUE	FALSE	FALSE	FALSE	TRUE	TRUE
46	rural areas	married	≥ 1	no	non-high-tech	junior high school or below	50,000-120,000 CNY	no	no	no	TRUE	TRUE	TRUE	TRUE	TRUE	TRUE	TRUE	TRUE	TRUE	TRUE
24	rural areas	unmarried	none	no	non-high-tech	junior college	< 50,000 CNY	no	no	no	TRUE	TRUE	TRUE	TRUE	TRUE	TRUE	TRUE	TRUE	TRUE	TRUE
20	rural areas	unmarried	none	no	high-tech	junior college	50,000-120,000 CNY	no	no	no	TRUE	FALSE	FALSE	FALSE	TRUE	FALSE	FALSE	FALSE	TRUE	FALSE
26	rural areas	married	≥ 1	no	non-high-tech	junior college	50,000-120,000 CNY	no	no	no	TRUE	TRUE	TRUE	TRUE	TRUE	TRUE	TRUE	TRUE	TRUE	TRUE
46	rural areas	married	≥ 1	yes	non-high-tech	junior high school or below	50,000-120,000 CNY	no	no	no	TRUE	TRUE	TRUE	TRUE	TRUE	TRUE	TRUE	TRUE	TRUE	TRUE
34	urban areas	married	≥ 1	yes	non-high-tech	junior college	50,000-120,000 CNY	yes	no	no	FALSE	FALSE	FALSE	FALSE	FALSE	FALSE	FALSE	FALSE	FALSE	FALSE
55	rural areas	married	≥ 1	no	non-high-tech	junior high school or below	< 50,000 CNY	yes	yes	no	FALSE	FALSE	FALSE	FALSE	FALSE	FALSE	FALSE	FALSE	FALSE	FALSE
22	rural areas	unmarried	none	no	non-high-tech	university	50,000-120,000 CNY	no	no	no	TRUE	TRUE	TRUE	TRUE	TRUE	FALSE	TRUE	TRUE	TRUE	FALSE
42	urban areas	married	≥ 1	yes	high-tech	university	50,000-120,000 CNY	yes	no	no	TRUE	TRUE	TRUE	TRUE	TRUE	TRUE	TRUE	FALSE	TRUE	TRUE
28	rural areas	married	≥ 1	no	non-high-tech	junior college	50,000-120,000 CNY	no	no	no	TRUE	TRUE	TRUE	TRUE	TRUE	TRUE	TRUE	TRUE	TRUE	TRUE
43	rural areas	married	≥ 1	yes	non-high-tech	junior high school or below	50,000-120,000 CNY	yes	no	no	TRUE	TRUE	TRUE	TRUE	TRUE	TRUE	TRUE	TRUE	TRUE	TRUE
51	rural areas	married	≥ 1	no	non-high-tech	high school or vocational school	50,000-120,000 CNY	no	no	no	FALSE	FALSE	FALSE	FALSE	FALSE	FALSE	FALSE	FALSE	FALSE	FALSE
32	rural areas	married	≥ 1	yes	non-high-tech	junior college	50,000-120,000 CNY	no	yes	no	TRUE	TRUE	TRUE	TRUE	TRUE	TRUE	TRUE	TRUE	TRUE	TRUE
27	rural areas	married	≥ 1	yes	non-high-tech	junior college	50,000-120,000 CNY	no	no	no	TRUE	TRUE	TRUE	TRUE	TRUE	TRUE	TRUE	TRUE	TRUE	TRUE
41	rural areas	married	≥ 1	yes	non-high-tech	junior college	50,000-120,000 CNY	no	no	no	TRUE	TRUE	TRUE	TRUE	TRUE	TRUE	TRUE	TRUE	TRUE	TRUE
32	rural areas	married	≥ 1	yes	non-high-tech	junior college	> 120,000 CNY	no	no	no	TRUE	TRUE	TRUE	TRUE	TRUE	TRUE	TRUE	TRUE	TRUE	TRUE
46	rural areas	married	≥ 1	no	non-high-tech	junior college	< 50,000 CNY	yes	no	no	TRUE	TRUE	TRUE	TRUE	TRUE	TRUE	TRUE	TRUE	TRUE	TRUE
29	rural areas	married	≥ 1	no	non-high-tech	high school or vocational school	50,000-120,000 CNY	no	no	no	TRUE	TRUE	TRUE	TRUE	TRUE	TRUE	TRUE	TRUE	TRUE	TRUE
41	urban areas	married	≥ 1	no	high-tech	university	> 120,000 CNY	no	no	no	TRUE	TRUE	TRUE	TRUE	TRUE	TRUE	TRUE	TRUE	TRUE	TRUE
39	urban areas	married	≥ 1	no	non-high-tech	university	50,000-120,000 CNY	no	no	no	TRUE	TRUE	TRUE	TRUE	TRUE	TRUE	FALSE	FALSE	TRUE	TRUE
41	urban areas	married	≥ 1	no	non-high-tech	high school or vocational school	50,000-120,000 CNY	no	no	no	TRUE	TRUE	TRUE	TRUE	TRUE	TRUE	TRUE	TRUE	TRUE	TRUE
48	urban areas	married	≥ 1	yes	high-tech	university	> 120,000 CNY	no	no	no	FALSE	FALSE	FALSE	FALSE	FALSE	TRUE	FALSE	FALSE	TRUE	FALSE
48	urban areas	married	≥ 1	no	high-tech	university	> 120,000 CNY	yes	no	no	TRUE	FALSE	FALSE	TRUE	TRUE	FALSE	FALSE	TRUE	TRUE	TRUE
28	urban areas	unmarried	none	no	non-high-tech	junior college	> 120,000 CNY	no	no	no	FALSE	FALSE	FALSE	FALSE	FALSE	FALSE	FALSE	FALSE	FALSE	FALSE
42	urban areas	married	≥ 1	yes	non-high-tech	junior college	< 50,000 CNY	no	no	no	TRUE	TRUE	TRUE	TRUE	TRUE	TRUE	TRUE	TRUE	TRUE	TRUE
39	urban areas	married	≥ 1	yes	non-high-tech	junior college	> 120,000 CNY	no	no	no	FALSE	FALSE	FALSE	FALSE	FALSE	TRUE	FALSE	FALSE	TRUE	TRUE
34	urban areas	married	≥ 1	yes	non-high-tech	junior college	50,000-120,000 CNY	no	no	no	TRUE	TRUE	TRUE	TRUE	TRUE	TRUE	TRUE	TRUE	TRUE	TRUE
33	urban areas	married	≥ 1	yes	non-high-tech	high school or vocational school	50,000-120,000 CNY	no	no	no	FALSE	FALSE	FALSE	FALSE	FALSE	FALSE	FALSE	FALSE	FALSE	FALSE
28	urban areas	unmarried	none	no	high-tech	university	> 120,000 CNY	no	no	no	FALSE	FALSE	FALSE	TRUE	TRUE	TRUE	FALSE	FALSE	TRUE	FALSE
26	urban areas	married	≥ 1	no	high-tech	university	50,000-120,000 CNY	no	no	no	TRUE	TRUE	TRUE	FALSE	TRUE	FALSE	TRUE	TRUE	TRUE	FALSE
24	rural areas	unmarried	none	no	high-tech	university	> 120,000 CNY	no	no	no	TRUE	TRUE	TRUE	TRUE	TRUE	FALSE	TRUE	TRUE	TRUE	TRUE
25	urban areas	married	≥ 1	no	non-high-tech	university	> 120,000 CNY	no	yes	no	TRUE	TRUE	TRUE	FALSE	TRUE	FALSE	FALSE	TRUE	FALSE	FALSE
61	rural areas	married	≥ 1	no	non-high-tech	junior high school or below	50,000-120,000 CNY	no	no	no	FALSE	FALSE	FALSE	FALSE	FALSE	FALSE	FALSE	FALSE	FALSE	FALSE
41	rural areas	married	≥ 1	yes	non-high-tech	high school or vocational school	50,000-120,000 CNY	yes	yes	no	TRUE	TRUE	TRUE	TRUE	TRUE	TRUE	TRUE	TRUE	TRUE	TRUE
22	urban areas	married	≥ 1	no	non-high-tech	junior college	50,000-120,000 CNY	yes	no	no	TRUE	TRUE	TRUE	TRUE	TRUE	TRUE	TRUE	TRUE	TRUE	TRUE
37	urban areas	married	≥ 1	yes	non-high-tech	junior college	> 120,000 CNY	no	no	no	TRUE	TRUE	TRUE	FALSE	TRUE	FALSE	FALSE	FALSE	TRUE	TRUE
19	rural areas	unmarried	none	yes	non-high-tech	high school or vocational school	50,000-120,000 CNY	no	no	no	TRUE	TRUE	TRUE	TRUE	TRUE	TRUE	TRUE	TRUE	TRUE	TRUE
22	rural areas	unmarried	none	no	non-high-tech	junior high school or below	50,000-120,000 CNY	no	no	no	FALSE	FALSE	FALSE	FALSE	FALSE	FALSE	FALSE	FALSE	FALSE	FALSE
23	rural areas	married	≥ 1	no	non-high-tech	junior high school or below	50,000-120,000 CNY	no	no	no	TRUE	TRUE	TRUE	TRUE	TRUE	TRUE	TRUE	TRUE	TRUE	TRUE
26	rural areas	unmarried	none	no	non-high-tech	university	< 50,000 CNY	no	no	no	TRUE	TRUE	TRUE	TRUE	TRUE	TRUE	TRUE	TRUE	TRUE	TRUE
31	urban areas	married	≥ 1	no	non-high-tech	junior college	< 50,000 CNY	no	no	no	TRUE	TRUE	TRUE	TRUE	TRUE	TRUE	TRUE	TRUE	TRUE	TRUE
26	rural areas	unmarried	none	no	non-high-tech	university	< 50,000 CNY	no	no	no	TRUE	TRUE	TRUE	TRUE	TRUE	TRUE	TRUE	TRUE	TRUE	TRUE
28	urban areas	married	none	no	non-high-tech	junior college	50,000-120,000 CNY	yes	yes	no	TRUE	TRUE	TRUE	TRUE	TRUE	TRUE	TRUE	TRUE	TRUE	TRUE
19	rural areas	married	≥ 1	no	non-high-tech	junior high school or below	< 50,000 CNY	no	no	no	TRUE	TRUE	TRUE	TRUE	TRUE	TRUE	TRUE	TRUE	TRUE	TRUE
26	urban areas	unmarried	none	yes	non-high-tech	junior college	< 50,000 CNY	no	no	no	TRUE	TRUE	TRUE	TRUE	TRUE	TRUE	TRUE	TRUE	TRUE	TRUE
26	urban areas	unmarried	none	no	non-high-tech	university	< 50,000 CNY	no	no	no	TRUE	TRUE	TRUE	TRUE	TRUE	TRUE	TRUE	TRUE	TRUE	TRUE
28	rural areas	unmarried	none	no	high-tech	junior college	50,000-120,000 CNY	no	no	no	TRUE	TRUE	TRUE	TRUE	TRUE	TRUE	FALSE	FALSE	FALSE	FALSE
26	rural areas	unmarried	none	no	non-high-tech	university	50,000-120,000 CNY	no	no	no	TRUE	TRUE	TRUE	TRUE	TRUE	TRUE	TRUE	TRUE	TRUE	TRUE
27	rural areas	married	≥ 1	no	non-high-tech	junior college	> 120,000 CNY	no	no	no	TRUE	TRUE	FALSE	TRUE	TRUE	TRUE	TRUE	TRUE	TRUE	FALSE
27	rural areas	married	≥ 1	no	non-high-tech	junior college	> 120,000 CNY	no	no	no	TRUE	TRUE	TRUE	FALSE	TRUE	FALSE	TRUE	TRUE	FALSE	FALSE
19	rural areas	married	≥ 1	no	non-high-tech	junior college	> 120,000 CNY	no	no	no	TRUE	FALSE	FALSE	FALSE	FALSE	FALSE	FALSE	FALSE	TRUE	TRUE
31	rural areas	married	none	no	high-tech	junior college	> 120,000 CNY	no	no	no	TRUE	TRUE	TRUE	FALSE	TRUE	FALSE	TRUE	TRUE	TRUE	FALSE
22	rural areas	unmarried	none	yes	non-high-tech	university	< 50,000 CNY	no	no	no	TRUE	TRUE	TRUE	TRUE	TRUE	TRUE	TRUE	TRUE	TRUE	TRUE
23	rural areas	unmarried	none	no	non-high-tech	junior college	50,000-120,000 CNY	no	no	no	TRUE	TRUE	TRUE	TRUE	TRUE	TRUE	TRUE	TRUE	TRUE	TRUE
20	rural areas	married	none	yes	non-high-tech	junior high school or below	< 50,000 CNY	no	no	no	TRUE	TRUE	TRUE	TRUE	TRUE	TRUE	TRUE	TRUE	TRUE	TRUE
22	urban areas	unmarried	none	yes	high-tech	university	> 120,000 CNY	no	no	no	TRUE	TRUE	TRUE	TRUE	TRUE	FALSE	TRUE	TRUE	TRUE	TRUE
26	rural areas	married	≥ 1	no	non-high-tech	junior high school or below	50,000-120,000 CNY	no	no	no	TRUE	TRUE	TRUE	TRUE	TRUE	TRUE	TRUE	TRUE	TRUE	TRUE
24	urban areas	unmarried	none	yes	non-high-tech	university	50,000-120,000 CNY	no	no	no	TRUE	TRUE	TRUE	TRUE	TRUE	FALSE	TRUE	TRUE	FALSE	TRUE
26	urban areas	married	none	yes	non-high-tech	university	50,000-120,000 CNY	no	no	no	TRUE	TRUE	TRUE	TRUE	TRUE	FALSE	TRUE	TRUE	TRUE	TRUE
24	urban areas	unmarried	none	yes	high-tech	university	50,000-120,000 CNY	no	no	no	TRUE	TRUE	TRUE	TRUE	TRUE	FALSE	FALSE	FALSE	TRUE	TRUE
20	rural areas	unmarried	none	no	non-high-tech	high school or vocational school	50,000-120,000 CNY	no	no	no	TRUE	TRUE	TRUE	TRUE	TRUE	TRUE	TRUE	TRUE	TRUE	TRUE
26	rural areas	unmarried	none	no	non-high-tech	junior college	50,000-120,000 CNY	no	no	no	TRUE	TRUE	TRUE	TRUE	TRUE	TRUE	TRUE	TRUE	TRUE	TRUE
36	urban areas	married	none	yes	high-tech	master and above	> 120,000 CNY	yes	yes	yes	FALSE	FALSE	FALSE	FALSE	FALSE	FALSE	FALSE	FALSE	TRUE	TRUE
25	urban areas	unmarried	none	no	non-high-tech	university	> 120,000 CNY	no	no	no	TRUE	TRUE	TRUE	TRUE	TRUE	TRUE	TRUE	TRUE	TRUE	FALSE
23	urban areas	married	none	no	non-high-tech	university	> 120,000 CNY	no	no	no	FALSE	FALSE	FALSE	FALSE	TRUE	FALSE	FALSE	FALSE	TRUE	FALSE
20	rural areas	unmarried	none	yes	non-high-tech	junior college	> 120,000 CNY	no	no	no	TRUE	TRUE	TRUE	TRUE	TRUE	TRUE	FALSE	FALSE	FALSE	TRUE
46	rural areas	unmarried	none	no	non-high-tech	junior high school or below	50,000-120,000 CNY	no	yes	no	FALSE	FALSE	FALSE	FALSE	FALSE	FALSE	FALSE	FALSE	FALSE	FALSE
24	rural areas	unmarried	none	no	high-tech	university	50,000-120,000 CNY	no	no	no	FALSE	TRUE	TRUE	FALSE	TRUE	TRUE	FALSE	TRUE	TRUE	TRUE
24	urban areas	married	none	yes	non-high-tech	university	> 120,000 CNY	yes	no	no	TRUE	FALSE	FALSE	FALSE	FALSE	FALSE	FALSE	FALSE	FALSE	TRUE
34.0083								#NAME?	#NAME?	#NAME?
								#NAME?	#NAME?	#NAME?
829	#NAME?
432	#NAME?
334	#NAME?
224	#NAME?
